# Supplementary material for: CellPalmSeq: A curated RNAseq database of palmitoylating and de-palmitoylating enzyme expression in human cell types and laboratory cell lines
Source: Front Physiol. 2023 Jan 24;14:1110550. doi: 10.3389/fphys.2023.1110550 (PMC9904442; doi:10.3389/fphys.2023.1110550)
Supplement: Supplementary file 1 [file Table2.XLSX]

## Sheet: zscore_broad_protein_RNATPM
Table S2 (related to Figure 4): Zscore values for protein and RNA across CCLE cancer cell lines.
RNA data downloaded from: https://depmap.org/portal/download/ (file CCLE_expression.csv version 22Q2)
Proteomic data downloaded from: https://gygi.hms.harvard.edu/publications/ccle.html (file Table_S2_Protein_Quant_Normalized.xlsx)
Z-scores were calcluated and correlations between RNAseq and proteomic data were performed with R using the Spearman method.
gene	category	cell_line	primary_disease	Z_RNA	Z_protein
ZDHHC2	palmitoylating	ABC1_LUNG	Lung Cancer	-0.207051	-0.381834
ZDHHC2	palmitoylating	MKN1_STOMACH	Gastric Cancer	0.361532	-0.290582
ZDHHC2	palmitoylating	LK2_LUNG	Lung Cancer	0.0854097	0.0511471
ZDHHC2	palmitoylating	CFPAC1_PANCREAS	Pancreatic Cancer	-0.419452	-0.0159704
ZDHHC2	palmitoylating	TE4_OESOPHAGUS	Esophageal Cancer	-0.692306	1.6243
ZDHHC2	palmitoylating	NCIH1975_LUNG	Lung Cancer	0.0609019	0.13149
ZDHHC2	palmitoylating	HCC38_BREAST	Breast Cancer	1.06572	1.84462
ZDHHC2	palmitoylating	HEP3B217_LIVER	Liver Cancer	-0.57957	-0.562104
ZDHHC2	palmitoylating	CAL51_BREAST	Breast Cancer	0.490606	0.701786
ZDHHC2	palmitoylating	AGS_STOMACH	Gastric Cancer	3.87432	1.71692
ZDHHC2	palmitoylating	NCIH1650_LUNG	Lung Cancer	-0.620417	-0.393145
ZDHHC2	palmitoylating	ASPC1_PANCREAS	Pancreatic Cancer	1.33694	0.189582
ZDHHC2	palmitoylating	NCIH441_LUNG	Lung Cancer	-0.0714406	0.119972
ZDHHC2	palmitoylating	HCC1937_BREAST	Breast Cancer	-0.613881	0.463543
ZDHHC2	palmitoylating	HS944T_SKIN	Skin Cancer	-0.228291	-0.161014
ZDHHC2	palmitoylating	SH4_SKIN	Skin Cancer	-0.883468	0.127461
ZDHHC2	palmitoylating	MCF7_BREAST	Breast Cancer	-0.934117	0.540326
ZDHHC2	palmitoylating	EFM19_BREAST	Breast Cancer	-0.947188	1.17227
ZDHHC2	palmitoylating	JHH7_LIVER	Liver Cancer	-0.499511	0.0677534
ZDHHC2	palmitoylating	NCIH2170_LUNG	Lung Cancer	-0.496243	-0.19334
ZDHHC2	palmitoylating	HGC27_STOMACH	Gastric Cancer	-0.662897	-0.289527
ZDHHC2	palmitoylating	LXF289_LUNG	Lung Cancer	0.361532	0.185403
ZDHHC2	palmitoylating	DMS273_LUNG	Lung Cancer	-0.687405	-1.13218
ZDHHC2	palmitoylating	C32_SKIN	Skin Cancer	-0.675968	-0.966998
ZDHHC2	palmitoylating	KMRC1_KIDNEY	Kidney Cancer	0.332122	0.493408
ZDHHC2	palmitoylating	CAKI2_KIDNEY	Kidney Cancer	0.364799	-0.932063
ZDHHC2	palmitoylating	SW1573_LUNG	Lung Cancer	0.0429294	-0.419655
ZDHHC2	palmitoylating	KYSE70_OESOPHAGUS	Esophageal Cancer	-0.528921	-1.87436
ZDHHC2	palmitoylating	DMS114_LUNG	Lung Cancer	-0.17274	-1.51633
ZDHHC2	palmitoylating	JIMT1_BREAST	Breast Cancer	-0.470102	0.514765
ZDHHC2	palmitoylating	CORL23_LUNG	Lung Cancer	-0.756027	0.176956
ZDHHC2	palmitoylating	AU565_BREAST	Breast Cancer	-0.932483	-0.805809
ZDHHC2	palmitoylating	SNU719_STOMACH	Gastric Cancer	1.11311	-0.190441
ZDHHC2	palmitoylating	A549_LUNG	Lung Cancer	0.631118	-0.10875
ZDHHC2	palmitoylating	VMRCRCW_KIDNEY	Kidney Cancer	-0.357366	-0.796579
ZDHHC2	palmitoylating	HEC1A_ENDOMETRIUM	Endometrial/Uterine Cancer	-0.942286	0.101205
ZDHHC2	palmitoylating	CALU1_LUNG	Lung Cancer	1.51667	-1.40855
ZDHHC2	palmitoylating	NCIH3255_LUNG	Lung Cancer	0.240626	-0.992382
ZDHHC2	palmitoylating	HUH6_LIVER	Liver Cancer	-0.636755	-0.11357
ZDHHC2	palmitoylating	TE14_OESOPHAGUS	Esophageal Cancer	1.45785	0.208992
ZDHHC2	palmitoylating	HCC1143_BREAST	Breast Cancer	-0.0698067	0.833846
ZDHHC2	palmitoylating	FUOV1_OVARY	Ovarian Cancer	5.72385	1.13896
ZDHHC2	palmitoylating	TYKNU_OVARY	Ovarian Cancer	-0.112287	-0.225989
ZDHHC2	palmitoylating	TE10_OESOPHAGUS	Esophageal Cancer	-0.463566	-0.157271
ZDHHC2	palmitoylating	HS695T_SKIN	Skin Cancer	-0.909609	0.313487
ZDHHC2	palmitoylating	HCC70_BREAST	Breast Cancer	-0.945554	0.0800238
ZDHHC2	palmitoylating	NCIH2172_LUNG	Lung Cancer	-0.484806	-0.683038
ZDHHC2	palmitoylating	CAOV3_OVARY	Ovarian Cancer	0.951354	0.79379
ZDHHC2	palmitoylating	SQ1_LUNG	Lung Cancer	0.142595	0.577535
ZDHHC2	palmitoylating	SKHEP1_LIVER	Liver Cancer	0.289642	-0.376661
ZDHHC2	palmitoylating	SNU685_ENDOMETRIUM	Endometrial/Uterine Cancer	-0.17274	-0.263136
ZDHHC2	palmitoylating	KYSE450_OESOPHAGUS	Esophageal Cancer	-0.192346	0.437021
ZDHHC2	palmitoylating	SBC5_LUNG	Lung Cancer	0.809208	0.598414
ZDHHC2	palmitoylating	KATOIII_STOMACH	Gastric Cancer	-0.948822	-0.145586
ZDHHC2	palmitoylating	KMRC20_KIDNEY	Kidney Cancer	1.68822	0.105954
ZDHHC2	palmitoylating	SW1990_PANCREAS	Pancreatic Cancer	1.34675	0.658385
ZDHHC2	palmitoylating	KYSE510_OESOPHAGUS	Esophageal Cancer	-0.120456	0.463046
ZDHHC2	palmitoylating	NCIH146_LUNG	Lung Cancer	4.14064	2.73016
ZDHHC2	palmitoylating	HCC1187_BREAST	Breast Cancer	-0.939019	-2.95081
ZDHHC2	palmitoylating	HUPT3_PANCREAS	Pancreatic Cancer	-0.269137	0.296343
ZDHHC2	palmitoylating	RVH421_SKIN	Skin Cancer	-0.388409	0.615324
ZDHHC2	palmitoylating	HS294T_SKIN	Skin Cancer	-0.695574	1.20104
ZDHHC2	palmitoylating	JHOS2_OVARY	Ovarian Cancer	0.688303	1.89736
ZDHHC2	palmitoylating	KYSE150_OESOPHAGUS	Esophageal Cancer	-0.2577	-0.464012
ZDHHC2	palmitoylating	RPMI7951_SKIN	Skin Cancer	0.76346	-0.0774021
ZDHHC2	palmitoylating	HLF_LIVER	Liver Cancer	0.841886	0.522132
ZDHHC2	palmitoylating	NCIH1944_LUNG	Lung Cancer	1.08043	-0.425517
ZDHHC2	palmitoylating	HCC2218_BREAST	Breast Cancer	-0.885101	-0.96346
ZDHHC2	palmitoylating	KPL1_BREAST	Breast Cancer	-0.939019	1.94033
ZDHHC2	palmitoylating	WM2664_SKIN	Skin Cancer	-0.707011	-0.0456585
ZDHHC2	palmitoylating	UACC62_SKIN	Skin Cancer	-0.644924	-1.61547
ZDHHC2	palmitoylating	K029AX_SKIN	Skin Cancer	-0.711913	-1.09662
ZDHHC2	palmitoylating	PC3_PROSTATE	Prostate Cancer	-0.370436	0.63246
ZDHHC2	palmitoylating	NCIH1437_LUNG	Lung Cancer	-0.888369	-0.578392
ZDHHC2	palmitoylating	HEC50B_ENDOMETRIUM	Endometrial/Uterine Cancer	-0.156401	-0.5621
ZDHHC2	palmitoylating	TC71_BONE	Bone Cancer	-0.724983	-1.37235
ZDHHC2	palmitoylating	NIHOVCAR3_OVARY	Ovarian Cancer	0.60661	0.432659
ZDHHC2	palmitoylating	IGR37_SKIN	Skin Cancer	-0.738054	0.584392
ZDHHC2	palmitoylating	HUG1N_STOMACH	Gastric Cancer	0.35663	1.97972
ZDHHC2	palmitoylating	HCC1954_BREAST	Breast Cancer	-0.890003	0.313055
ZDHHC2	palmitoylating	SAOS2_BONE	Bone Cancer	-0.408015	-0.470706
ZDHHC2	palmitoylating	CORL88_LUNG	Lung Cancer	0.624583	2.90609
ZDHHC2	palmitoylating	MDAMB231_BREAST	Breast Cancer	0.688303	0.625436
ZDHHC2	palmitoylating	HCC44_LUNG	Lung Cancer	-0.424354	-0.404577
ZDHHC2	palmitoylating	HCC1500_BREAST	Breast Cancer	-0.947188	-1.71451
ZDHHC2	palmitoylating	KURAMOCHI_OVARY	Ovarian Cancer	-0.94392	-0.432076
ZDHHC2	palmitoylating	NCIH2291_LUNG	Lung Cancer	1.47582	-0.891777
ZDHHC2	palmitoylating	COV362_OVARY	Ovarian Cancer	-0.221755	-0.95071
ZDHHC2	palmitoylating	LU65_LUNG	Lung Cancer	-0.862227	-1.04498
ZDHHC2	palmitoylating	NCIH1693_LUNG	Lung Cancer	2.9757	1.03068
ZDHHC2	palmitoylating	NCIH1155_LUNG	Lung Cancer	2.74206	0.672236
ZDHHC2	palmitoylating	JHH5_LIVER	Liver Cancer	-0.734787	-0.271225
ZDHHC2	palmitoylating	SKMEL5_SKIN	Skin Cancer	-0.764196	-0.934119
ZDHHC2	palmitoylating	MDAMB436_BREAST	Breast Cancer	0.703008	-0.116375
ZDHHC2	palmitoylating	NCIH1435_LUNG	Lung Cancer	0.0772404	0.754793
ZDHHC2	palmitoylating	WM1799_SKIN	Skin Cancer	-0.942286	0.126392
ZDHHC2	palmitoylating	SKMEL2_SKIN	Skin Cancer	0.124622	-0.157442
ZDHHC2	palmitoylating	NCIH1666_LUNG	Lung Cancer	-0.92268	-1.10196
ZDHHC2	palmitoylating	SNU1_STOMACH	Gastric Cancer	-0.95209	-2.81707
ZDHHC2	palmitoylating	CAMA1_BREAST	Breast Cancer	-0.916145	-0.641029
ZDHHC2	palmitoylating	WM115_SKIN	Skin Cancer	-0.6727	1.47762
ZDHHC2	palmitoylating	NCIH522_LUNG	Lung Cancer	-0.592641	-0.677123
ZDHHC2	palmitoylating	BXPC3_PANCREAS	Pancreatic Cancer	-0.375338	0.514073
ZDHHC2	palmitoylating	HEC59_ENDOMETRIUM	Endometrial/Uterine Cancer	-0.747857	-1.199
ZDHHC2	palmitoylating	SKMEL30_SKIN	Skin Cancer	-0.85079	-1.65233
ZDHHC2	palmitoylating	TE11_OESOPHAGUS	Esophageal Cancer	-0.635121	-0.68757
ZDHHC2	palmitoylating	SHP77_LUNG	Lung Cancer	1.66862	1.56548
ZDHHC2	palmitoylating	TE1_OESOPHAGUS	Esophageal Cancer	1.63921	0.895823
ZDHHC2	palmitoylating	KYSE180_OESOPHAGUS	Esophageal Cancer	-0.863861	-0.3574
ZDHHC2	palmitoylating	SKMEL3_SKIN	Skin Cancer	-0.752759	0.107486
ZDHHC2	palmitoylating	HCC95_LUNG	Lung Cancer	-0.0796098	-0.420345
ZDHHC2	palmitoylating	IPC298_SKIN	Skin Cancer	-0.69394	-1.75279
ZDHHC2	palmitoylating	HUH7_LIVER	Liver Cancer	-0.524019	0.05384
ZDHHC2	palmitoylating	CORL105_LUNG	Lung Cancer	-0.60081	-0.207237
ZDHHC2	palmitoylating	NCIH1573_LUNG	Lung Cancer	-0.445594	0.843487
ZDHHC2	palmitoylating	NCIH460_LUNG	Lung Cancer	-0.720082	-1.29243
ZDHHC2	palmitoylating	MELJUSO_SKIN	Skin Cancer	-0.94392	-2.52032
ZDHHC2	palmitoylating	T47D_BREAST	Breast Cancer	-0.924314	-0.00311804
ZDHHC2	palmitoylating	EBC1_LUNG	Lung Cancer	-0.514216	-0.0991334
ZDHHC2	palmitoylating	SNU119_OVARY	Ovarian Cancer	-0.445594	-0.557164
ZDHHC2	palmitoylating	A2780_OVARY	Ovarian Cancer	2.16041	1.1501
ZDHHC2	palmitoylating	HCC1806_BREAST	Breast Cancer	-0.796873	-0.620794
ZDHHC2	palmitoylating	HCC1395_BREAST	Breast Cancer	-0.130259	-1.45576
ZDHHC2	palmitoylating	NCIH838_LUNG	Lung Cancer	0.0298586	-0.106622
ZDHHC2	palmitoylating	RERFLCSQ1_LUNG	Lung Cancer	-0.192346	-1.36381
ZDHHC2	palmitoylating	OSRC2_KIDNEY	Kidney Cancer	0.173638	0.78704
ZDHHC2	palmitoylating	HEPG2_LIVER	Liver Cancer	-0.680869	-0.762984
ZDHHC2	palmitoylating	SKMEL28_SKIN	Skin Cancer	-0.700476	0.17678
ZDHHC2	palmitoylating	HUH1_LIVER	Liver Cancer	-0.6727	-0.209464
ZDHHC2	palmitoylating	NCIH358_LUNG	Lung Cancer	-0.337759	0.724562
ZDHHC2	palmitoylating	OVCAR4_OVARY	Ovarian Cancer	-0.756027	-0.430281
ZDHHC2	palmitoylating	NCIH2122_LUNG	Lung Cancer	-0.430889	-0.610099
ZDHHC2	palmitoylating	LUDLU1_LUNG	Lung Cancer	-0.218488	0.630516
ZDHHC2	palmitoylating	NCIH1792_LUNG	Lung Cancer	0.390941	-0.631049
ZDHHC2	palmitoylating	RERFLCMS_LUNG	Lung Cancer	-0.659629	0.172669
ZDHHC2	palmitoylating	HCC15_LUNG	Lung Cancer	-0.208685	0.092557
ZDHHC2	palmitoylating	NCIN87_STOMACH	Gastric Cancer	1.12291	1.08548
ZDHHC2	palmitoylating	IM95_STOMACH	Gastric Cancer	-0.95209	-0.525816
ZDHHC2	palmitoylating	WM793_SKIN	Skin Cancer	0.39911	1.36715
ZDHHC2	palmitoylating	MEWO_SKIN	Skin Cancer	-0.940653	-0.309681
ZDHHC2	palmitoylating	CAL120_BREAST	Breast Cancer	2.70285	1.60716
ZDHHC2	palmitoylating	NCIH2030_LUNG	Lung Cancer	1.06572	-0.821704
ZDHHC2	palmitoylating	MDAMB468_BREAST	Breast Cancer	-0.909609	-0.0390414
ZDHHC2	palmitoylating	A375_SKIN	Skin Cancer	-0.60081	0.201702
ZDHHC2	palmitoylating	TUHR4TKB_KIDNEY	Kidney Cancer	0.658894	0.112915
ZDHHC2	palmitoylating	NUGC3_STOMACH	Gastric Cancer	2.00683	2.50703
ZDHHC2	palmitoylating	NCIH1568_LUNG	Lung Cancer	0.0772404	0.588156
ZDHHC2	palmitoylating	JHUEM2_ENDOMETRIUM	Endometrial/Uterine Cancer	-0.950456	-2.28415
ZDHHC2	palmitoylating	COLO741_SKIN	Skin Cancer	-0.241362	-0.490359
ZDHHC2	palmitoylating	PATU8988T_PANCREAS	Pancreatic Cancer	0.234091	-0.00901307
ZDHHC2	palmitoylating	QGP1_PANCREAS	Pancreatic Cancer	-0.460299	-0.678244
ZDHHC2	palmitoylating	PC14_LUNG	Lung Cancer	-0.540358	-0.101426
ZDHHC2	palmitoylating	A498_KIDNEY	Kidney Cancer	-0.633487	-0.0762847
ZDHHC2	palmitoylating	NCIH1299_LUNG	Lung Cancer	0.119721	-0.142338
ZDHHC2	palmitoylating	DV90_LUNG	Lung Cancer	-0.911243	-0.1218
ZDHHC2	palmitoylating	UACC257_SKIN	Skin Cancer	-0.795239	0.585248
ZDHHC2	palmitoylating	CORL47_LUNG	Lung Cancer	4.01157	3.16116
ZDHHC2	palmitoylating	TCCPAN2_PANCREAS	Pancreatic Cancer	-0.176007	-0.112039
ZDHHC2	palmitoylating	A2058_SKIN	Skin Cancer	-0.293645	-0.320623
ZDHHC2	palmitoylating	RMUGS_OVARY	Ovarian Cancer	-0.739688	-0.186971
ZDHHC2	palmitoylating	HEYA8_OVARY	Ovarian Cancer	0.42035	-0.324223
ZDHHC2	palmitoylating	NCIH1581_LUNG	Lung Cancer	1.35655	1.16426
ZDHHC2	palmitoylating	NCIH23_LUNG	Lung Cancer	-0.125358	0.926238
ZDHHC2	palmitoylating	NCIH1355_LUNG	Lung Cancer	1.21277	0.535725
ZDHHC2	palmitoylating	VCAP_PROSTATE	Prostate Cancer	-0.305082	0.483566
ZDHHC2	palmitoylating	HEC251_ENDOMETRIUM	Endometrial/Uterine Cancer	-0.300181	-0.213619
ZDHHC2	palmitoylating	SU8686_PANCREAS	Pancreatic Cancer	0.145862	2.07147
ZDHHC2	palmitoylating	A673_BONE	Bone Cancer	-0.466834	0.589118
ZDHHC3	palmitoylating	ABC1_LUNG	Lung Cancer	1.26019	-0.155438
ZDHHC3	palmitoylating	MKN1_STOMACH	Gastric Cancer	1.62537	0.752897
ZDHHC3	palmitoylating	LK2_LUNG	Lung Cancer	-0.0732867	0.704364
ZDHHC3	palmitoylating	MKN7_STOMACH	Gastric Cancer	-0.0964201	1.47755
ZDHHC3	palmitoylating	CFPAC1_PANCREAS	Pancreatic Cancer	-0.855418	-0.125288
ZDHHC3	palmitoylating	OE33_OESOPHAGUS	Esophageal Cancer	1.24477	0.396136
ZDHHC3	palmitoylating	TE4_OESOPHAGUS	Esophageal Cancer	-0.599848	1.26848
ZDHHC3	palmitoylating	HEC6_ENDOMETRIUM	Endometrial/Uterine Cancer	0.651011	-0.1631
ZDHHC3	palmitoylating	NCIH1975_LUNG	Lung Cancer	0.365698	-0.584459
ZDHHC3	palmitoylating	NCIH2126_LUNG	Lung Cancer	-0.630142	0.209682
ZDHHC3	palmitoylating	LCLC103H_LUNG	Lung Cancer	-0.0496024	-0.351795
ZDHHC3	palmitoylating	HCC38_BREAST	Breast Cancer	-0.117901	0.158278
ZDHHC3	palmitoylating	CAL51_BREAST	Breast Cancer	-1.24208	-0.13433
ZDHHC3	palmitoylating	L33_PANCREAS	Pancreatic Cancer	-0.921514	-0.682602
ZDHHC3	palmitoylating	AGS_STOMACH	Gastric Cancer	2.74018	1.28022
ZDHHC3	palmitoylating	NCIH1650_LUNG	Lung Cancer	1.61711	2.0944
ZDHHC3	palmitoylating	ASPC1_PANCREAS	Pancreatic Cancer	1.21393	0.0806283
ZDHHC3	palmitoylating	NCIH441_LUNG	Lung Cancer	-0.387241	0.146404
ZDHHC3	palmitoylating	HCC1937_BREAST	Breast Cancer	1.66062	1.81236
ZDHHC3	palmitoylating	HS944T_SKIN	Skin Cancer	0.877939	-0.54279
ZDHHC3	palmitoylating	SH4_SKIN	Skin Cancer	-0.0358325	-0.166548
ZDHHC3	palmitoylating	MCF7_BREAST	Breast Cancer	-1.07408	-0.406992
ZDHHC3	palmitoylating	EFM19_BREAST	Breast Cancer	-0.375674	0.60461
ZDHHC3	palmitoylating	JHH7_LIVER	Liver Cancer	0.427938	-0.41905
ZDHHC3	palmitoylating	NCIH2170_LUNG	Lung Cancer	-0.854867	-0.774125
ZDHHC3	palmitoylating	COLO679_SKIN	Skin Cancer	-0.0837518	-0.134147
ZDHHC3	palmitoylating	HGC27_STOMACH	Gastric Cancer	-1.2217	-1.6657
ZDHHC3	palmitoylating	LXF289_LUNG	Lung Cancer	-0.418085	-1.00194
ZDHHC3	palmitoylating	DMS273_LUNG	Lung Cancer	-1.26686	-2.58979
ZDHHC3	palmitoylating	HUPT4_PANCREAS	Pancreatic Cancer	0.196053	1.79554
ZDHHC3	palmitoylating	C32_SKIN	Skin Cancer	0.0489902	-0.904086
ZDHHC3	palmitoylating	KMRC1_KIDNEY	Kidney Cancer	-1.47506	-0.688953
ZDHHC3	palmitoylating	A704_KIDNEY	Kidney Cancer	-1.85456	-0.598383
ZDHHC3	palmitoylating	HDQP1_BREAST	Breast Cancer	-0.277081	2.38587
ZDHHC3	palmitoylating	CAKI2_KIDNEY	Kidney Cancer	-0.198318	-0.0898907
ZDHHC3	palmitoylating	SW1573_LUNG	Lung Cancer	-0.083201	-1.25696
ZDHHC3	palmitoylating	IALM_LUNG	Lung Cancer	-0.109088	1.21465
ZDHHC3	palmitoylating	KYSE70_OESOPHAGUS	Esophageal Cancer	2.26209	-0.476674
ZDHHC3	palmitoylating	DMS114_LUNG	Lung Cancer	0.368452	-0.427347
ZDHHC3	palmitoylating	JIMT1_BREAST	Breast Cancer	2.56668	2.23352
ZDHHC3	palmitoylating	HCC827_LUNG	Lung Cancer	-0.458844	0.312553
ZDHHC3	palmitoylating	NCIH650_LUNG	Lung Cancer	1.43535	0.420008
ZDHHC3	palmitoylating	CORL23_LUNG	Lung Cancer	-0.87745	0.515893
ZDHHC3	palmitoylating	AU565_BREAST	Breast Cancer	0.0473378	0.0862631
ZDHHC3	palmitoylating	NCIH2052_PLEURA	Lung Cancer	0.893362	0.0816719
ZDHHC3	palmitoylating	SNU719_STOMACH	Gastric Cancer	3.66277	0.806381
ZDHHC3	palmitoylating	A549_LUNG	Lung Cancer	-0.149297	-0.576413
ZDHHC3	palmitoylating	VMRCRCW_KIDNEY	Kidney Cancer	-1.20683	-0.269862
ZDHHC3	palmitoylating	SKES1_BONE	Bone Cancer	3.63798	0.453073
ZDHHC3	palmitoylating	HEC1A_ENDOMETRIUM	Endometrial/Uterine Cancer	1.68596	-0.386029
ZDHHC3	palmitoylating	NCIH3255_LUNG	Lung Cancer	0.0936047	-0.590893
ZDHHC3	palmitoylating	TE14_OESOPHAGUS	Esophageal Cancer	-0.437363	-0.162505
ZDHHC3	palmitoylating	SW1271_LUNG	Lung Cancer	-0.245135	-0.835212
ZDHHC3	palmitoylating	SJSA1_BONE	Bone Cancer	-0.0865058	-0.781189
ZDHHC3	palmitoylating	HCC1143_BREAST	Breast Cancer	-0.855418	0.827025
ZDHHC3	palmitoylating	FUOV1_OVARY	Ovarian Cancer	-0.940792	-1.20419
ZDHHC3	palmitoylating	TYKNU_OVARY	Ovarian Cancer	-0.251194	-0.83446
ZDHHC3	palmitoylating	TE10_OESOPHAGUS	Esophageal Cancer	-0.576164	0.486051
ZDHHC3	palmitoylating	HS695T_SKIN	Skin Cancer	-0.309578	0.591235
ZDHHC3	palmitoylating	HCC70_BREAST	Breast Cancer	-0.518881	-0.97246
ZDHHC3	palmitoylating	SQ1_LUNG	Lung Cancer	1.12194	1.09269
ZDHHC3	palmitoylating	SNU685_ENDOMETRIUM	Endometrial/Uterine Cancer	-0.478122	0.237559
ZDHHC3	palmitoylating	KYSE450_OESOPHAGUS	Esophageal Cancer	1.56368	0.158019
ZDHHC3	palmitoylating	SBC5_LUNG	Lung Cancer	-1.24759	-1.59276
ZDHHC3	palmitoylating	KATOIII_STOMACH	Gastric Cancer	1.29654	-0.219481
ZDHHC3	palmitoylating	NCIH661_LUNG	Lung Cancer	0.00162167	-0.473266
ZDHHC3	palmitoylating	SW1990_PANCREAS	Pancreatic Cancer	-0.382834	0.143404
ZDHHC3	palmitoylating	KYSE510_OESOPHAGUS	Esophageal Cancer	-0.336568	-0.135124
ZDHHC3	palmitoylating	HUPT3_PANCREAS	Pancreatic Cancer	1.20181	1.89821
ZDHHC3	palmitoylating	RVH421_SKIN	Skin Cancer	-0.278734	-0.531471
ZDHHC3	palmitoylating	KP4_PANCREAS	Pancreatic Cancer	-0.971636	-2.16391
ZDHHC3	palmitoylating	JHOS2_OVARY	Ovarian Cancer	-0.115698	2.03476
ZDHHC3	palmitoylating	KYSE150_OESOPHAGUS	Esophageal Cancer	0.480264	-0.240676
ZDHHC3	palmitoylating	RPMI7951_SKIN	Skin Cancer	0.676348	0.223692
ZDHHC3	palmitoylating	HLF_LIVER	Liver Cancer	-0.328856	-0.636699
ZDHHC3	palmitoylating	MFE319_ENDOMETRIUM	Endometrial/Uterine Cancer	0.279774	-0.620289
ZDHHC3	palmitoylating	SUIT2_PANCREAS	Pancreatic Cancer	1.25634	-0.102066
ZDHHC3	palmitoylating	NCIH1944_LUNG	Lung Cancer	-0.114046	-0.906733
ZDHHC3	palmitoylating	KPL1_BREAST	Breast Cancer	-0.583875	1.98014
ZDHHC3	palmitoylating	K029AX_SKIN	Skin Cancer	-0.236873	-0.370673
ZDHHC3	palmitoylating	IGR1_SKIN	Skin Cancer	-0.10303	0.253992
ZDHHC3	palmitoylating	PC3_PROSTATE	Prostate Cancer	1.90518	0.892293
ZDHHC3	palmitoylating	TE6_OESOPHAGUS	Esophageal Cancer	-0.261108	-0.345939
ZDHHC3	palmitoylating	NCIH226_LUNG	Lung Cancer	-1.00744	0.307181
ZDHHC3	palmitoylating	NCIH1437_LUNG	Lung Cancer	-1.06472	0.82911
ZDHHC3	palmitoylating	HEC50B_ENDOMETRIUM	Endometrial/Uterine Cancer	-0.415882	-0.967255
ZDHHC3	palmitoylating	TC71_BONE	Bone Cancer	3.30916	1.57205
ZDHHC3	palmitoylating	CALU6_LUNG	Lung Cancer	1.46784	0.35161
ZDHHC3	palmitoylating	NIHOVCAR3_OVARY	Ovarian Cancer	0.155845	1.06018
ZDHHC3	palmitoylating	IGR37_SKIN	Skin Cancer	0.270961	0.115274
ZDHHC3	palmitoylating	HUG1N_STOMACH	Gastric Cancer	0.447216	-0.0146267
ZDHHC3	palmitoylating	HCC1954_BREAST	Breast Cancer	1.1247	0.790238
ZDHHC3	palmitoylating	SAOS2_BONE	Bone Cancer	0.500644	-0.0429845
ZDHHC3	palmitoylating	SNGM_ENDOMETRIUM	Endometrial/Uterine Cancer	-1.19306	0.0675594
ZDHHC3	palmitoylating	NCIH2286_LUNG	Lung Cancer	-0.57341	-1.2087
ZDHHC3	palmitoylating	MDAMB231_BREAST	Breast Cancer	1.10211	0.679383
ZDHHC3	palmitoylating	HCC1500_BREAST	Breast Cancer	0.48467	-0.427819
ZDHHC3	palmitoylating	KURAMOCHI_OVARY	Ovarian Cancer	-1.47892	-0.591963
ZDHHC3	palmitoylating	NCIH2291_LUNG	Lung Cancer	2.77819	-0.487654
ZDHHC3	palmitoylating	COV362_OVARY	Ovarian Cancer	-0.229713	1.1116
ZDHHC3	palmitoylating	OVCAR8_OVARY	Ovarian Cancer	0.808539	0.0501767
ZDHHC3	palmitoylating	NCIH1703_LUNG	Lung Cancer	-0.549175	-2.38963
ZDHHC3	palmitoylating	LU65_LUNG	Lung Cancer	0.85095	-0.0104276
ZDHHC3	palmitoylating	NCIH1693_LUNG	Lung Cancer	-0.635099	-0.0117288
ZDHHC3	palmitoylating	NCIH1155_LUNG	Lung Cancer	-0.4974	-2.10211
ZDHHC3	palmitoylating	JHH5_LIVER	Liver Cancer	0.118391	-0.582541
ZDHHC3	palmitoylating	MDAMB436_BREAST	Breast Cancer	1.12084	-0.696898
ZDHHC3	palmitoylating	NCIH1435_LUNG	Lung Cancer	0.261047	0.438461
ZDHHC3	palmitoylating	WM1799_SKIN	Skin Cancer	-0.214841	-1.02884
ZDHHC3	palmitoylating	SKMEL2_SKIN	Skin Cancer	-1.31588	0.137809
ZDHHC3	palmitoylating	U2OS_BONE	Bone Cancer	0.440607	0.256848
ZDHHC3	palmitoylating	NCIH1666_LUNG	Lung Cancer	-0.472064	0.691421
ZDHHC3	palmitoylating	CAMA1_BREAST	Breast Cancer	-0.833937	0.171483
ZDHHC3	palmitoylating	WM115_SKIN	Skin Cancer	-0.513924	-1.17851
ZDHHC3	palmitoylating	NCIH522_LUNG	Lung Cancer	-0.262761	0.445937
ZDHHC3	palmitoylating	HEC59_ENDOMETRIUM	Endometrial/Uterine Cancer	0.69177	-0.56073
ZDHHC3	palmitoylating	SKMEL30_SKIN	Skin Cancer	-0.121206	-1.16674
ZDHHC3	palmitoylating	SHP77_LUNG	Lung Cancer	-0.522186	-0.550396
ZDHHC3	palmitoylating	TE1_OESOPHAGUS	Esophageal Cancer	0.720962	0.86617
ZDHHC3	palmitoylating	MDAMB453_BREAST	Breast Cancer	0.350276	1.71623
ZDHHC3	palmitoylating	SKMEL3_SKIN	Skin Cancer	0.038525	-0.0507998
ZDHHC3	palmitoylating	NCIH647_LUNG	Lung Cancer	-0.700644	-0.649827
ZDHHC3	palmitoylating	HCC95_LUNG	Lung Cancer	0.706641	0.126841
ZDHHC3	palmitoylating	IPC298_SKIN	Skin Cancer	-0.703398	-1.01941
ZDHHC3	palmitoylating	HUH7_LIVER	Liver Cancer	0.432896	0.184188
ZDHHC3	palmitoylating	CORL105_LUNG	Lung Cancer	-0.89838	-1.15951
ZDHHC3	palmitoylating	NCIH520_LUNG	Lung Cancer	-1.14734	-0.294174
ZDHHC3	palmitoylating	NCIH1573_LUNG	Lung Cancer	0.105722	0.950742
ZDHHC3	palmitoylating	NCIH460_LUNG	Lung Cancer	-0.365209	-1.88992
ZDHHC3	palmitoylating	MELJUSO_SKIN	Skin Cancer	0.617963	-0.457328
ZDHHC3	palmitoylating	T47D_BREAST	Breast Cancer	0.367351	0.050969
ZDHHC3	palmitoylating	WM88_SKIN	Skin Cancer	-0.34538	-0.177487
ZDHHC3	palmitoylating	EBC1_LUNG	Lung Cancer	2.61019	0.667499
ZDHHC3	palmitoylating	MFE280_ENDOMETRIUM	Endometrial/Uterine Cancer	0.0253059	-0.653263
ZDHHC3	palmitoylating	MIAPACA2_PANCREAS	Pancreatic Cancer	-1.07188	0.545839
ZDHHC3	palmitoylating	SNU119_OVARY	Ovarian Cancer	1.32849	1.24634
ZDHHC3	palmitoylating	IGROV1_OVARY	Ovarian Cancer	-0.897279	-0.0268568
ZDHHC3	palmitoylating	A2780_OVARY	Ovarian Cancer	0.259395	-0.642028
ZDHHC3	palmitoylating	HCC1806_BREAST	Breast Cancer	-1.28559	0.7051
ZDHHC3	palmitoylating	HCC1395_BREAST	Breast Cancer	-0.304621	-1.80803
ZDHHC3	palmitoylating	NCIH2228_LUNG	Lung Cancer	-1.04434	-1.37597
ZDHHC3	palmitoylating	SNU423_LIVER	Liver Cancer	0.0704713	1.3236
ZDHHC3	palmitoylating	PANC0203_PANCREAS	Pancreatic Cancer	-0.477571	3.22216
ZDHHC3	palmitoylating	MKN45_STOMACH	Gastric Cancer	2.11062	1.25729
ZDHHC3	palmitoylating	LMSU_STOMACH	Gastric Cancer	-0.375123	-0.778635
ZDHHC3	palmitoylating	NCIH838_LUNG	Lung Cancer	0.340912	0.88973
ZDHHC3	palmitoylating	NCIH196_LUNG	Lung Cancer	-0.251745	0.227682
ZDHHC3	palmitoylating	RERFLCSQ1_LUNG	Lung Cancer	-0.487486	-1.48588
ZDHHC3	palmitoylating	SKMEL28_SKIN	Skin Cancer	-0.468759	0.292259
ZDHHC3	palmitoylating	HUH1_LIVER	Liver Cancer	-0.257253	-1.00134
ZDHHC3	palmitoylating	NCIH358_LUNG	Lung Cancer	0.756764	0.434186
ZDHHC3	palmitoylating	NCIH2110_LUNG	Lung Cancer	0.248379	-0.369615
ZDHHC3	palmitoylating	OVCAR4_OVARY	Ovarian Cancer	-0.748013	0.0419539
ZDHHC3	palmitoylating	NCIH2122_LUNG	Lung Cancer	-0.374022	-0.441861
ZDHHC3	palmitoylating	LUDLU1_LUNG	Lung Cancer	-0.0501532	0.351358
ZDHHC3	palmitoylating	NCIH1792_LUNG	Lung Cancer	1.08449	0.403586
ZDHHC3	palmitoylating	RERFLCMS_LUNG	Lung Cancer	0.30456	-0.00371842
ZDHHC3	palmitoylating	BT20_BREAST	Breast Cancer	1.28222	1.38643
ZDHHC3	palmitoylating	NCIN87_STOMACH	Gastric Cancer	0.499542	0.698148
ZDHHC3	palmitoylating	WM793_SKIN	Skin Cancer	-0.765087	-0.446112
ZDHHC3	palmitoylating	ISHIKAWAHERAKLIO02ER_ENDOMETRIUM	Endometrial/Uterine Cancer	0.319982	0.175795
ZDHHC3	palmitoylating	JHH1_LIVER	Liver Cancer	-0.830081	-0.655572
ZDHHC3	palmitoylating	MEWO_SKIN	Skin Cancer	-0.0639231	-0.175099
ZDHHC3	palmitoylating	NCIH2030_LUNG	Lung Cancer	-0.896728	-1.21063
ZDHHC3	palmitoylating	COLO829_SKIN	Skin Cancer	0.01429	0.399463
ZDHHC3	palmitoylating	MDAMB468_BREAST	Breast Cancer	-0.0248166	0.265117
ZDHHC3	palmitoylating	A375_SKIN	Skin Cancer	-0.367412	0.0491944
ZDHHC3	palmitoylating	OV56_OVARY	Ovarian Cancer	-0.954011	1.07868
ZDHHC3	palmitoylating	TUHR4TKB_KIDNEY	Kidney Cancer	-1.00523	-2.4805
ZDHHC3	palmitoylating	NUGC3_STOMACH	Gastric Cancer	0.219737	1.00923
ZDHHC3	palmitoylating	KYSE30_OESOPHAGUS	Esophageal Cancer	0.581611	1.41953
ZDHHC3	palmitoylating	NCIH1568_LUNG	Lung Cancer	0.944035	-0.0927632
ZDHHC3	palmitoylating	COLO741_SKIN	Skin Cancer	-0.868086	0.192235
ZDHHC3	palmitoylating	PATU8988T_PANCREAS	Pancreatic Cancer	-0.119554	-0.759979
ZDHHC3	palmitoylating	QGP1_PANCREAS	Pancreatic Cancer	-1.30542	-1.16719
ZDHHC3	palmitoylating	OV90_OVARY	Ovarian Cancer	-0.87745	0.493734
ZDHHC3	palmitoylating	NCIH2009_LUNG	Lung Cancer	0.796421	1.26913
ZDHHC3	palmitoylating	NCIH1793_LUNG	Lung Cancer	1.32188	2.19373
ZDHHC3	palmitoylating	PC14_LUNG	Lung Cancer	1.80052	0.058967
ZDHHC3	palmitoylating	A498_KIDNEY	Kidney Cancer	-0.724328	-0.813926
ZDHHC3	palmitoylating	NCIH1299_LUNG	Lung Cancer	-0.563496	-1.60876
ZDHHC3	palmitoylating	DV90_LUNG	Lung Cancer	0.496788	1.19863
ZDHHC3	palmitoylating	ZR751_BREAST	Breast Cancer	0.0963587	0.348874
ZDHHC3	palmitoylating	LNCAPCLONEFGC_PROSTATE	Prostate Cancer	0.534242	0.00423503
ZDHHC3	palmitoylating	UACC257_SKIN	Skin Cancer	-1.21013	-1.53672
ZDHHC3	palmitoylating	TCCPAN2_PANCREAS	Pancreatic Cancer	-0.422492	-0.435755
ZDHHC3	palmitoylating	A2058_SKIN	Skin Cancer	-0.353642	-0.612001
ZDHHC3	palmitoylating	RMUGS_OVARY	Ovarian Cancer	0.748502	1.09517
ZDHHC3	palmitoylating	HEYA8_OVARY	Ovarian Cancer	-0.559089	-0.301165
ZDHHC3	palmitoylating	NCIH1581_LUNG	Lung Cancer	-0.79483	-1.85762
ZDHHC3	palmitoylating	NCIH1355_LUNG	Lung Cancer	-0.00829267	1.69747
ZDHHC3	palmitoylating	JHH6_LIVER	Liver Cancer	-0.665944	0.403702
ZDHHC3	palmitoylating	SU8686_PANCREAS	Pancreatic Cancer	-1.44422	-0.194112
ZDHHC3	palmitoylating	LOXIMVI_SKIN	Skin Cancer	-0.211537	-2.39489
ZDHHC3	palmitoylating	A673_BONE	Bone Cancer	4.08027	2.21266
ZDHHC4	palmitoylating	ABC1_LUNG	Lung Cancer	0.459744	-0.0574228
ZDHHC4	palmitoylating	LK2_LUNG	Lung Cancer	0.448673	0.0591724
ZDHHC4	palmitoylating	MKN7_STOMACH	Gastric Cancer	0.895214	1.0029
ZDHHC4	palmitoylating	TE4_OESOPHAGUS	Esophageal Cancer	1.94791	2.64391
ZDHHC4	palmitoylating	NCIH2126_LUNG	Lung Cancer	0.0215066	0.576595
ZDHHC4	palmitoylating	IGR39_SKIN	Skin Cancer	0.0621013	0.544956
ZDHHC4	palmitoylating	HCC38_BREAST	Breast Cancer	-0.658454	-0.634213
ZDHHC4	palmitoylating	L33_PANCREAS	Pancreatic Cancer	-0.181928	0.121407
ZDHHC4	palmitoylating	AGS_STOMACH	Gastric Cancer	-0.739182	-0.280155
ZDHHC4	palmitoylating	NCIH1650_LUNG	Lung Cancer	0.272455	0.633577
ZDHHC4	palmitoylating	MCF7_BREAST	Breast Cancer	0.294137	0.391565
ZDHHC4	palmitoylating	EFM19_BREAST	Breast Cancer	-0.732723	-1.24796
ZDHHC4	palmitoylating	HGC27_STOMACH	Gastric Cancer	0.590754	1.403
ZDHHC4	palmitoylating	DMS273_LUNG	Lung Cancer	-0.602175	-1.35266
ZDHHC4	palmitoylating	CAKI2_KIDNEY	Kidney Cancer	-0.0467662	-0.819375
ZDHHC4	palmitoylating	SW1573_LUNG	Lung Cancer	0.738832	0.334374
ZDHHC4	palmitoylating	DMS114_LUNG	Lung Cancer	3.10716	0.713945
ZDHHC4	palmitoylating	NCIH650_LUNG	Lung Cancer	-0.216064	0.514276
ZDHHC4	palmitoylating	CAL851_BREAST	Breast Cancer	-0.89787	-0.382369
ZDHHC4	palmitoylating	NCIH1048_LUNG	Lung Cancer	0.426069	-0.218889
ZDHHC4	palmitoylating	HUH6_LIVER	Liver Cancer	0.168201	0.734656
ZDHHC4	palmitoylating	HCC1143_BREAST	Breast Cancer	-0.215142	1.3154
ZDHHC4	palmitoylating	FUOV1_OVARY	Ovarian Cancer	-1.50494	-1.74741
ZDHHC4	palmitoylating	TYKNU_OVARY	Ovarian Cancer	0.00489973	-0.317689
ZDHHC4	palmitoylating	NCIH2172_LUNG	Lung Cancer	-0.164398	-0.524434
ZDHHC4	palmitoylating	SNU685_ENDOMETRIUM	Endometrial/Uterine Cancer	-0.318012	0.641171
ZDHHC4	palmitoylating	KYSE450_OESOPHAGUS	Esophageal Cancer	0.385013	0.0121569
ZDHHC4	palmitoylating	NCIH661_LUNG	Lung Cancer	1.81828	-0.145777
ZDHHC4	palmitoylating	SW1990_PANCREAS	Pancreatic Cancer	-0.72442	0.388741
ZDHHC4	palmitoylating	KYSE510_OESOPHAGUS	Esophageal Cancer	-1.15435	-2.25918
ZDHHC4	palmitoylating	NCIH146_LUNG	Lung Cancer	0.18896	1.13429
ZDHHC4	palmitoylating	HCC1187_BREAST	Breast Cancer	-0.0901286	-1.45784
ZDHHC4	palmitoylating	JHOS2_OVARY	Ovarian Cancer	-1.22539	-0.394143
ZDHHC4	palmitoylating	HLF_LIVER	Liver Cancer	-0.318935	0.802707
ZDHHC4	palmitoylating	MDAMB157_BREAST	Breast Cancer	2.44335	3.47081
ZDHHC4	palmitoylating	SUIT2_PANCREAS	Pancreatic Cancer	-0.254814	-0.185827
ZDHHC4	palmitoylating	HCC2218_BREAST	Breast Cancer	-1.08747	-3.18502
ZDHHC4	palmitoylating	UACC62_SKIN	Skin Cancer	-0.396895	0.0455536
ZDHHC4	palmitoylating	K029AX_SKIN	Skin Cancer	-0.71012	0.12552
ZDHHC4	palmitoylating	IGR1_SKIN	Skin Cancer	-1.3398	-1.0471
ZDHHC4	palmitoylating	PC3_PROSTATE	Prostate Cancer	-0.974446	-0.997755
ZDHHC4	palmitoylating	TE6_OESOPHAGUS	Esophageal Cancer	2.15734	0.103039
ZDHHC4	palmitoylating	NIHOVCAR3_OVARY	Ovarian Cancer	0.00674494	0.871856
ZDHHC4	palmitoylating	HUG1N_STOMACH	Gastric Cancer	0.368868	-0.759989
ZDHHC4	palmitoylating	HCC1954_BREAST	Breast Cancer	-2.00823	-2.39216
ZDHHC4	palmitoylating	SAOS2_BONE	Bone Cancer	-1.2969	-0.754083
ZDHHC4	palmitoylating	CORL88_LUNG	Lung Cancer	1.11618	0.592453
ZDHHC4	palmitoylating	HCC44_LUNG	Lung Cancer	-0.768244	0.0607126
ZDHHC4	palmitoylating	NCIH2291_LUNG	Lung Cancer	0.879068	-0.863681
ZDHHC4	palmitoylating	LU65_LUNG	Lung Cancer	1.8681	1.31493
ZDHHC4	palmitoylating	NCIH1693_LUNG	Lung Cancer	1.08896	1.62537
ZDHHC4	palmitoylating	JHH5_LIVER	Liver Cancer	-0.799151	-0.612046
ZDHHC4	palmitoylating	WM1799_SKIN	Skin Cancer	-0.441641	-1.16632
ZDHHC4	palmitoylating	NCIH1666_LUNG	Lung Cancer	-0.548664	0.192906
ZDHHC4	palmitoylating	SNU1_STOMACH	Gastric Cancer	-0.372446	0.355315
ZDHHC4	palmitoylating	CAMA1_BREAST	Breast Cancer	-0.790386	-0.477952
ZDHHC4	palmitoylating	NCIH522_LUNG	Lung Cancer	2.92172	1.85679
ZDHHC4	palmitoylating	SKMEL30_SKIN	Skin Cancer	-0.750714	-0.739646
ZDHHC4	palmitoylating	TE11_OESOPHAGUS	Esophageal Cancer	-1.03857	0.0979734
ZDHHC4	palmitoylating	TE1_OESOPHAGUS	Esophageal Cancer	2.14857	0.452288
ZDHHC4	palmitoylating	SKMEL3_SKIN	Skin Cancer	0.462512	0.961592
ZDHHC4	palmitoylating	HCC95_LUNG	Lung Cancer	1.13094	0.696005
ZDHHC4	palmitoylating	IPC298_SKIN	Skin Cancer	-0.183312	-1.00911
ZDHHC4	palmitoylating	HUH7_LIVER	Liver Cancer	-0.758095	-0.589016
ZDHHC4	palmitoylating	NCIH460_LUNG	Lung Cancer	-0.955533	-1.30936
ZDHHC4	palmitoylating	MELJUSO_SKIN	Skin Cancer	0.0196614	-0.58558
ZDHHC4	palmitoylating	T47D_BREAST	Breast Cancer	-0.663528	0.303699
ZDHHC4	palmitoylating	NCIH2228_LUNG	Lung Cancer	1.71679	-0.488749
ZDHHC4	palmitoylating	MKN45_STOMACH	Gastric Cancer	-0.531595	-1.06076
ZDHHC4	palmitoylating	NCIH838_LUNG	Lung Cancer	-0.567577	-0.67804
ZDHHC4	palmitoylating	RERFLCSQ1_LUNG	Lung Cancer	0.070866	0.419754
ZDHHC4	palmitoylating	OSRC2_KIDNEY	Kidney Cancer	-1.17419	-1.37591
ZDHHC4	palmitoylating	SKMEL28_SKIN	Skin Cancer	-0.945384	0.307364
ZDHHC4	palmitoylating	NCIH358_LUNG	Lung Cancer	-0.383978	0.155342
ZDHHC4	palmitoylating	OVCAR4_OVARY	Ovarian Cancer	-1.32135	-0.444643
ZDHHC4	palmitoylating	LUDLU1_LUNG	Lung Cancer	-0.615552	0.579493
ZDHHC4	palmitoylating	HCC15_LUNG	Lung Cancer	0.210179	0.650182
ZDHHC4	palmitoylating	IM95_STOMACH	Gastric Cancer	0.0676369	-0.509561
ZDHHC4	palmitoylating	CAL120_BREAST	Breast Cancer	0.00997406	0.106605
ZDHHC4	palmitoylating	JHUEM2_ENDOMETRIUM	Endometrial/Uterine Cancer	-0.765015	-0.0605893
ZDHHC4	palmitoylating	COLO741_SKIN	Skin Cancer	-0.0947417	0.703797
ZDHHC4	palmitoylating	QGP1_PANCREAS	Pancreatic Cancer	0.806183	-0.647064
ZDHHC4	palmitoylating	NCIH1793_LUNG	Lung Cancer	-0.103045	0.0536545
ZDHHC4	palmitoylating	NCIH1299_LUNG	Lung Cancer	-0.148714	1.02439
ZDHHC4	palmitoylating	LNCAPCLONEFGC_PROSTATE	Prostate Cancer	1.39942	0.0117915
ZDHHC4	palmitoylating	UACC257_SKIN	Skin Cancer	0.106848	0.214071
ZDHHC4	palmitoylating	CORL47_LUNG	Lung Cancer	1.09726	0.771312
ZDHHC4	palmitoylating	TCCPAN2_PANCREAS	Pancreatic Cancer	-0.0619892	0.36306
ZDHHC4	palmitoylating	BT549_BREAST	Breast Cancer	-0.322625	-0.0338516
ZDHHC4	palmitoylating	NCIH23_LUNG	Lung Cancer	-0.492846	0.640064
ZDHHC4	palmitoylating	VCAP_PROSTATE	Prostate Cancer	-1.09669	0.71682
ZDHHC5	palmitoylating	ABC1_LUNG	Lung Cancer	0.37404	0.331684
ZDHHC5	palmitoylating	MKN1_STOMACH	Gastric Cancer	-0.199999	0.289401
ZDHHC5	palmitoylating	LK2_LUNG	Lung Cancer	0.369097	0.439035
ZDHHC5	palmitoylating	A101D_SKIN	Skin Cancer	-0.585575	-0.274685
ZDHHC5	palmitoylating	NCIH446_LUNG	Lung Cancer	-0.918011	-0.628321
ZDHHC5	palmitoylating	MKN7_STOMACH	Gastric Cancer	-1.12748	-0.206952
ZDHHC5	palmitoylating	CFPAC1_PANCREAS	Pancreatic Cancer	-0.474351	0.125746
ZDHHC5	palmitoylating	OE33_OESOPHAGUS	Esophageal Cancer	0.877638	2.05257
ZDHHC5	palmitoylating	TE4_OESOPHAGUS	Esophageal Cancer	1.19215	0.689708
ZDHHC5	palmitoylating	HEC6_ENDOMETRIUM	Endometrial/Uterine Cancer	1.93674	-0.766586
ZDHHC5	palmitoylating	EFM192A_BREAST	Breast Cancer	-0.952614	-0.713664
ZDHHC5	palmitoylating	NCIH1975_LUNG	Lung Cancer	-0.449017	-0.624263
ZDHHC5	palmitoylating	NCIH2126_LUNG	Lung Cancer	-0.51328	-0.0951159
ZDHHC5	palmitoylating	IGR39_SKIN	Skin Cancer	1.18845	1.46468
ZDHHC5	palmitoylating	LCLC103H_LUNG	Lung Cancer	-0.452724	0.679606
ZDHHC5	palmitoylating	HCC38_BREAST	Breast Cancer	2.16042	0.344799
ZDHHC5	palmitoylating	HEP3B217_LIVER	Liver Cancer	1.22367	0.000558042
ZDHHC5	palmitoylating	CAL51_BREAST	Breast Cancer	-0.181461	-0.392735
ZDHHC5	palmitoylating	L33_PANCREAS	Pancreatic Cancer	-0.819145	-0.625012
ZDHHC5	palmitoylating	AGS_STOMACH	Gastric Cancer	1.35343	-0.214663
ZDHHC5	palmitoylating	NCIH1650_LUNG	Lung Cancer	1.54189	0.0442016
ZDHHC5	palmitoylating	ASPC1_PANCREAS	Pancreatic Cancer	-0.364981	-0.366751
ZDHHC5	palmitoylating	NCIH441_LUNG	Lung Cancer	0.340673	-0.226804
ZDHHC5	palmitoylating	HCC1937_BREAST	Breast Cancer	2.08195	1.4195
ZDHHC5	palmitoylating	HEC265_ENDOMETRIUM	Endometrial/Uterine Cancer	0.511217	0.44816
ZDHHC5	palmitoylating	HS944T_SKIN	Skin Cancer	2.91304	1.70861
ZDHHC5	palmitoylating	SH4_SKIN	Skin Cancer	0.210912	-0.579332
ZDHHC5	palmitoylating	MCF7_BREAST	Breast Cancer	-1.37341	-0.875879
ZDHHC5	palmitoylating	EFM19_BREAST	Breast Cancer	-0.295775	-0.365787
ZDHHC5	palmitoylating	JHH7_LIVER	Liver Cancer	0.351178	0.206441
ZDHHC5	palmitoylating	NCIH2170_LUNG	Lung Cancer	-0.118435	-1.07606
ZDHHC5	palmitoylating	COLO679_SKIN	Skin Cancer	0.784333	-2.34446
ZDHHC5	palmitoylating	HGC27_STOMACH	Gastric Cancer	-0.988453	-1.27871
ZDHHC5	palmitoylating	LXF289_LUNG	Lung Cancer	0.598342	-0.539951
ZDHHC5	palmitoylating	DMS273_LUNG	Lung Cancer	-1.4902	-2.00816
ZDHHC5	palmitoylating	HUPT4_PANCREAS	Pancreatic Cancer	-0.153038	1.72361
ZDHHC5	palmitoylating	C32_SKIN	Skin Cancer	0.228831	0.42041
ZDHHC5	palmitoylating	KMRC1_KIDNEY	Kidney Cancer	-1.05704	0.69805
ZDHHC5	palmitoylating	A704_KIDNEY	Kidney Cancer	-2.14024	0.275181
ZDHHC5	palmitoylating	HDQP1_BREAST	Breast Cancer	-1.17506	1.04519
ZDHHC5	palmitoylating	CAKI2_KIDNEY	Kidney Cancer	-0.455196	-0.491053
ZDHHC5	palmitoylating	SW1573_LUNG	Lung Cancer	-0.464465	-0.122652
ZDHHC5	palmitoylating	IALM_LUNG	Lung Cancer	0.658897	0.129439
ZDHHC5	palmitoylating	KYSE70_OESOPHAGUS	Esophageal Cancer	-0.117199	0.00200564
ZDHHC5	palmitoylating	DMS114_LUNG	Lung Cancer	-1.5248	-1.57365
ZDHHC5	palmitoylating	JIMT1_BREAST	Breast Cancer	1.05498	0.893043
ZDHHC5	palmitoylating	HCC827_LUNG	Lung Cancer	0.300509	-0.110623
ZDHHC5	palmitoylating	NCIH650_LUNG	Lung Cancer	-0.470026	-1.38648
ZDHHC5	palmitoylating	CORL23_LUNG	Lung Cancer	-0.349533	0.37454
ZDHHC5	palmitoylating	AU565_BREAST	Breast Cancer	0.0119446	-0.494294
ZDHHC5	palmitoylating	PANC1_PANCREAS	Pancreatic Cancer	0.383927	-0.102364
ZDHHC5	palmitoylating	CAL851_BREAST	Breast Cancer	-0.894531	-0.261712
ZDHHC5	palmitoylating	NCIH2052_PLEURA	Lung Cancer	1.15323	1.0329
ZDHHC5	palmitoylating	SNU719_STOMACH	Gastric Cancer	-0.247578	2.54406
ZDHHC5	palmitoylating	A549_LUNG	Lung Cancer	-0.225951	-0.498754
ZDHHC5	palmitoylating	VMRCRCW_KIDNEY	Kidney Cancer	-0.263026	-0.506651
ZDHHC5	palmitoylating	NCIH1048_LUNG	Lung Cancer	1.31697	-0.187023
ZDHHC5	palmitoylating	SKES1_BONE	Bone Cancer	-0.802462	-0.524528
ZDHHC5	palmitoylating	HEC1A_ENDOMETRIUM	Endometrial/Uterine Cancer	0.490826	0.100787
ZDHHC5	palmitoylating	CALU1_LUNG	Lung Cancer	-0.0103002	-0.789059
ZDHHC5	palmitoylating	NCIH3255_LUNG	Lung Cancer	2.55094	1.05965
ZDHHC5	palmitoylating	HCC1833_LUNG	Lung Cancer	1.57155	1.27688
ZDHHC5	palmitoylating	HUH6_LIVER	Liver Cancer	-1.12254	0.890804
ZDHHC5	palmitoylating	TE14_OESOPHAGUS	Esophageal Cancer	1.11924	1.54175
ZDHHC5	palmitoylating	SW1271_LUNG	Lung Cancer	0.24984	-1.44467
ZDHHC5	palmitoylating	SJSA1_BONE	Bone Cancer	0.705241	0.13268
ZDHHC5	palmitoylating	HCC1143_BREAST	Breast Cancer	1.23726	1.10759
ZDHHC5	palmitoylating	FUOV1_OVARY	Ovarian Cancer	-0.691856	-1.32153
ZDHHC5	palmitoylating	TYKNU_OVARY	Ovarian Cancer	-0.360038	-0.539912
ZDHHC5	palmitoylating	TE10_OESOPHAGUS	Esophageal Cancer	0.192993	1.26087
ZDHHC5	palmitoylating	HS695T_SKIN	Skin Cancer	-0.696181	-0.661037
ZDHHC5	palmitoylating	PANC0403_PANCREAS	Pancreatic Cancer	-0.482384	1.06621
ZDHHC5	palmitoylating	HCC70_BREAST	Breast Cancer	0.766414	1.34274
ZDHHC5	palmitoylating	NCIH2172_LUNG	Lung Cancer	-0.0615868	0.459036
ZDHHC5	palmitoylating	CAOV3_OVARY	Ovarian Cancer	-0.116581	0.812308
ZDHHC5	palmitoylating	SQ1_LUNG	Lung Cancer	-0.744378	0.151697
ZDHHC5	palmitoylating	SKHEP1_LIVER	Liver Cancer	-0.803698	-0.629295
ZDHHC5	palmitoylating	SNU685_ENDOMETRIUM	Endometrial/Uterine Cancer	-0.738817	-1.3736
ZDHHC5	palmitoylating	KYSE450_OESOPHAGUS	Esophageal Cancer	0.757145	0.128904
ZDHHC5	palmitoylating	SBC5_LUNG	Lung Cancer	-1.14108	-0.250909
ZDHHC5	palmitoylating	KATOIII_STOMACH	Gastric Cancer	1.8459	-0.409347
ZDHHC5	palmitoylating	KMRC20_KIDNEY	Kidney Cancer	1.30709	0.669696
ZDHHC5	palmitoylating	SNU449_LIVER	Liver Cancer	-0.495978	-0.289119
ZDHHC5	palmitoylating	OCUM1_STOMACH	Gastric Cancer	0.0990701	0.221075
ZDHHC5	palmitoylating	JHH4_LIVER	Liver Cancer	-1.08732	-1.33589
ZDHHC5	palmitoylating	NCIH661_LUNG	Lung Cancer	-0.379193	-2.11059
ZDHHC5	palmitoylating	SW1990_PANCREAS	Pancreatic Cancer	-1.04715	0.145155
ZDHHC5	palmitoylating	KYSE510_OESOPHAGUS	Esophageal Cancer	-0.00412105	1.19455
ZDHHC5	palmitoylating	NCIH146_LUNG	Lung Cancer	-0.529345	-1.56648
ZDHHC5	palmitoylating	HCC1187_BREAST	Breast Cancer	2.15486	2.21638
ZDHHC5	palmitoylating	HUPT3_PANCREAS	Pancreatic Cancer	-0.493506	0.668492
ZDHHC5	palmitoylating	RVH421_SKIN	Skin Cancer	0.8177	-0.640194
ZDHHC5	palmitoylating	HS294T_SKIN	Skin Cancer	-0.228423	-0.167521
ZDHHC5	palmitoylating	KP4_PANCREAS	Pancreatic Cancer	-0.492889	1.21637
ZDHHC5	palmitoylating	JHOS2_OVARY	Ovarian Cancer	-0.368071	1.01014
ZDHHC5	palmitoylating	KYSE150_OESOPHAGUS	Esophageal Cancer	-0.1345	0.467277
ZDHHC5	palmitoylating	RPMI7951_SKIN	Skin Cancer	-0.881554	-0.713098
ZDHHC5	palmitoylating	HLF_LIVER	Liver Cancer	0.0205954	0.327506
ZDHHC5	palmitoylating	MDAMB157_BREAST	Breast Cancer	-0.756119	-0.304157
ZDHHC5	palmitoylating	MFE319_ENDOMETRIUM	Endometrial/Uterine Cancer	0.996277	1.36528
ZDHHC5	palmitoylating	SUIT2_PANCREAS	Pancreatic Cancer	-0.505247	0.775214
ZDHHC5	palmitoylating	NCIH1944_LUNG	Lung Cancer	-1.01008	1.22628
ZDHHC5	palmitoylating	HCC2218_BREAST	Breast Cancer	-0.0306912	0.00920761
ZDHHC5	palmitoylating	KPL1_BREAST	Breast Cancer	-1.15282	-0.804222
ZDHHC5	palmitoylating	WM2664_SKIN	Skin Cancer	-0.375485	-0.952652
ZDHHC5	palmitoylating	UACC62_SKIN	Skin Cancer	-0.546029	-2.01949
ZDHHC5	palmitoylating	K029AX_SKIN	Skin Cancer	0.301745	-0.404037
ZDHHC5	palmitoylating	IGR1_SKIN	Skin Cancer	-1.44509	0.0496257
ZDHHC5	palmitoylating	PC3_PROSTATE	Prostate Cancer	-0.176518	-0.0219152
ZDHHC5	palmitoylating	TE6_OESOPHAGUS	Esophageal Cancer	1.72047	2.67773
ZDHHC5	palmitoylating	NCIH226_LUNG	Lung Cancer	0.302363	0.240115
ZDHHC5	palmitoylating	NCIH1437_LUNG	Lung Cancer	-1.2832	-0.6416
ZDHHC5	palmitoylating	HEC50B_ENDOMETRIUM	Endometrial/Uterine Cancer	0.139852	-0.0876052
ZDHHC5	palmitoylating	TC71_BONE	Bone Cancer	-0.508336	-0.624655
ZDHHC5	palmitoylating	OVSAHO_OVARY	Ovarian Cancer	-1.24365	-0.301333
ZDHHC5	palmitoylating	CALU6_LUNG	Lung Cancer	-0.306279	0.0166503
ZDHHC5	palmitoylating	KYSE410_OESOPHAGUS	Esophageal Cancer	-0.95076	0.153329
ZDHHC5	palmitoylating	NIHOVCAR3_OVARY	Ovarian Cancer	0.243043	0.927913
ZDHHC5	palmitoylating	IGR37_SKIN	Skin Cancer	0.839327	0.168162
ZDHHC5	palmitoylating	HUG1N_STOMACH	Gastric Cancer	0.968471	0.280885
ZDHHC5	palmitoylating	HCC1954_BREAST	Breast Cancer	2.61397	0.854512
ZDHHC5	palmitoylating	HEC108_ENDOMETRIUM	Endometrial/Uterine Cancer	0.708948	0.781061
ZDHHC5	palmitoylating	SAOS2_BONE	Bone Cancer	-0.96559	-0.85247
ZDHHC5	palmitoylating	SNGM_ENDOMETRIUM	Endometrial/Uterine Cancer	-0.820381	0.207121
ZDHHC5	palmitoylating	DANG_PANCREAS	Pancreatic Cancer	1.44117	1.02903
ZDHHC5	palmitoylating	NCIH2286_LUNG	Lung Cancer	0.716363	-1.157
ZDHHC5	palmitoylating	CORL88_LUNG	Lung Cancer	0.192993	0.287552
ZDHHC5	palmitoylating	MDAMB231_BREAST	Breast Cancer	0.163951	0.712828
ZDHHC5	palmitoylating	HCC44_LUNG	Lung Cancer	-0.69371	-0.712923
ZDHHC5	palmitoylating	HCC1500_BREAST	Breast Cancer	0.576097	0.459963
ZDHHC5	palmitoylating	KURAMOCHI_OVARY	Ovarian Cancer	-0.305662	0.0177682
ZDHHC5	palmitoylating	NCIH2291_LUNG	Lung Cancer	-0.26179	-1.81459
ZDHHC5	palmitoylating	CAKI1_KIDNEY	Kidney Cancer	-1.13181	-0.581557
ZDHHC5	palmitoylating	COV362_OVARY	Ovarian Cancer	-0.508954	0.291639
ZDHHC5	palmitoylating	OVCAR8_OVARY	Ovarian Cancer	0.120079	0.350016
ZDHHC5	palmitoylating	NCIH1703_LUNG	Lung Cancer	-0.31802	0.0623235
ZDHHC5	palmitoylating	LU65_LUNG	Lung Cancer	-0.166632	0.0263114
ZDHHC5	palmitoylating	NCIH1693_LUNG	Lung Cancer	-0.82656	0.724449
ZDHHC5	palmitoylating	NCIH1155_LUNG	Lung Cancer	-0.187641	-1.6704
ZDHHC5	palmitoylating	JHH5_LIVER	Liver Cancer	0.999984	1.01063
ZDHHC5	palmitoylating	SKMEL5_SKIN	Skin Cancer	-0.879083	-1.339
ZDHHC5	palmitoylating	MDAMB436_BREAST	Breast Cancer	1.55054	-2.47405
ZDHHC5	palmitoylating	NCIH1435_LUNG	Lung Cancer	0.646539	0.107837
ZDHHC5	palmitoylating	WM1799_SKIN	Skin Cancer	0.859718	-0.39496
ZDHHC5	palmitoylating	SKMEL2_SKIN	Skin Cancer	-1.6904	-1.06167
ZDHHC5	palmitoylating	U2OS_BONE	Bone Cancer	-0.73511	-0.839895
ZDHHC5	palmitoylating	NCIH1666_LUNG	Lung Cancer	-0.231512	1.27322
ZDHHC5	palmitoylating	SNU1_STOMACH	Gastric Cancer	-0.708539	-0.157457
ZDHHC5	palmitoylating	CAMA1_BREAST	Breast Cancer	-0.314312	-0.0415425
ZDHHC5	palmitoylating	CHAGOK1_LUNG	Lung Cancer	-0.958175	-0.122878
ZDHHC5	palmitoylating	WM115_SKIN	Skin Cancer	0.597724	-1.28737
ZDHHC5	palmitoylating	NCIH522_LUNG	Lung Cancer	-0.282181	-0.529459
ZDHHC5	palmitoylating	BXPC3_PANCREAS	Pancreatic Cancer	0.94808	2.23414
ZDHHC5	palmitoylating	HEC59_ENDOMETRIUM	Endometrial/Uterine Cancer	0.769503	-0.234543
ZDHHC5	palmitoylating	SKMEL30_SKIN	Skin Cancer	1.38124	0.495346
ZDHHC5	palmitoylating	TE11_OESOPHAGUS	Esophageal Cancer	1.26816	1.31594
ZDHHC5	palmitoylating	SHP77_LUNG	Lung Cancer	-1.94004	-2.34748
ZDHHC5	palmitoylating	TE1_OESOPHAGUS	Esophageal Cancer	-0.460139	-0.10543
ZDHHC5	palmitoylating	MDAMB453_BREAST	Breast Cancer	0.853539	0.243793
ZDHHC5	palmitoylating	KYSE180_OESOPHAGUS	Esophageal Cancer	-0.363745	0.897509
ZDHHC5	palmitoylating	SKMEL3_SKIN	Skin Cancer	-0.422447	-0.876492
ZDHHC5	palmitoylating	NCIH647_LUNG	Lung Cancer	0.246751	-1.09385
ZDHHC5	palmitoylating	MFE296_ENDOMETRIUM	Endometrial/Uterine Cancer	-0.170957	-0.0421719
ZDHHC5	palmitoylating	HCC95_LUNG	Lung Cancer	0.00452971	1.6456
ZDHHC5	palmitoylating	IPC298_SKIN	Skin Cancer	-1.01564	-0.470889
ZDHHC5	palmitoylating	HUH7_LIVER	Liver Cancer	4.30086	1.54024
ZDHHC5	palmitoylating	CORL105_LUNG	Lung Cancer	-1.27516	-1.18444
ZDHHC5	palmitoylating	NCIH520_LUNG	Lung Cancer	0.66693	0.832728
ZDHHC5	palmitoylating	NCIH1573_LUNG	Lung Cancer	0.0762074	-0.274055
ZDHHC5	palmitoylating	NCIH460_LUNG	Lung Cancer	-1.11698	-2.87241
ZDHHC5	palmitoylating	MELJUSO_SKIN	Skin Cancer	-0.408853	-0.898231
ZDHHC5	palmitoylating	T47D_BREAST	Breast Cancer	0.519867	0.184822
ZDHHC5	palmitoylating	WM88_SKIN	Skin Cancer	-0.228423	-0.662507
ZDHHC5	palmitoylating	EBC1_LUNG	Lung Cancer	2.73322	-0.0924406
ZDHHC5	palmitoylating	MFE280_ENDOMETRIUM	Endometrial/Uterine Cancer	-1.15035	-0.254791
ZDHHC5	palmitoylating	MIAPACA2_PANCREAS	Pancreatic Cancer	-1.54148	-0.20655
ZDHHC5	palmitoylating	SNU119_OVARY	Ovarian Cancer	0.429034	0.857976
ZDHHC5	palmitoylating	IGROV1_OVARY	Ovarian Cancer	-0.436659	0.889561
ZDHHC5	palmitoylating	A2780_OVARY	Ovarian Cancer	-0.185787	-0.0211887
ZDHHC5	palmitoylating	HCC1806_BREAST	Breast Cancer	-0.630683	3.29851
ZDHHC5	palmitoylating	HCC1395_BREAST	Breast Cancer	1.03335	-0.0910646
ZDHHC5	palmitoylating	NCIH2228_LUNG	Lung Cancer	1.43067	0.562541
ZDHHC5	palmitoylating	SNU423_LIVER	Liver Cancer	0.573626	-1.20952
ZDHHC5	palmitoylating	PANC0203_PANCREAS	Pancreatic Cancer	-0.535524	0.673344
ZDHHC5	palmitoylating	MKN45_STOMACH	Gastric Cancer	1.1421	1.21851
ZDHHC5	palmitoylating	LMSU_STOMACH	Gastric Cancer	-1.46548	-1.13277
ZDHHC5	palmitoylating	NCIH838_LUNG	Lung Cancer	-1.71821	-0.0901064
ZDHHC5	palmitoylating	NCIH196_LUNG	Lung Cancer	-0.0127718	-0.573796
ZDHHC5	palmitoylating	RERFLCSQ1_LUNG	Lung Cancer	1.60245	-0.179192
ZDHHC5	palmitoylating	OSRC2_KIDNEY	Kidney Cancer	0.409879	0.664696
ZDHHC5	palmitoylating	HEPG2_LIVER	Liver Cancer	-1.38392	-0.803319
ZDHHC5	palmitoylating	SKMEL28_SKIN	Skin Cancer	-1.5248	-1.11243
ZDHHC5	palmitoylating	HUH1_LIVER	Liver Cancer	-0.922954	-0.507504
ZDHHC5	palmitoylating	NCIH358_LUNG	Lung Cancer	-0.298865	-0.130274
ZDHHC5	palmitoylating	MSTO211H_PLEURA	Lung Cancer	-0.801226	-1.20273
ZDHHC5	palmitoylating	NCIH2110_LUNG	Lung Cancer	0.988862	-1.19526
ZDHHC5	palmitoylating	OVCAR4_OVARY	Ovarian Cancer	-0.797519	1.41372
ZDHHC5	palmitoylating	NCIH2122_LUNG	Lung Cancer	-1.01564	0.731907
ZDHHC5	palmitoylating	LUDLU1_LUNG	Lung Cancer	1.10441	-0.0578478
ZDHHC5	palmitoylating	NCIH1792_LUNG	Lung Cancer	3.29614	1.01352
ZDHHC5	palmitoylating	RERFLCMS_LUNG	Lung Cancer	-0.540468	0.176913
ZDHHC5	palmitoylating	BT20_BREAST	Breast Cancer	0.624912	-0.303172
ZDHHC5	palmitoylating	HCC15_LUNG	Lung Cancer	0.741079	0.79214
ZDHHC5	palmitoylating	NCIN87_STOMACH	Gastric Cancer	0.405554	1.48813
ZDHHC5	palmitoylating	IM95_STOMACH	Gastric Cancer	-0.460139	2.4565
ZDHHC5	palmitoylating	WM793_SKIN	Skin Cancer	0.456223	-0.868063
ZDHHC5	palmitoylating	ISHIKAWAHERAKLIO02ER_ENDOMETRIUM	Endometrial/Uterine Cancer	0.80596	1.37858
ZDHHC5	palmitoylating	JHH1_LIVER	Liver Cancer	-0.696181	0.39754
ZDHHC5	palmitoylating	MEWO_SKIN	Skin Cancer	0.296802	-0.0646741
ZDHHC5	palmitoylating	CAL120_BREAST	Breast Cancer	-0.361891	0.483903
ZDHHC5	palmitoylating	NCIH2030_LUNG	Lung Cancer	-0.445927	-0.507755
ZDHHC5	palmitoylating	COLO829_SKIN	Skin Cancer	0.873312	0.378738
ZDHHC5	palmitoylating	MDAMB468_BREAST	Breast Cancer	1.25333	0.636619
ZDHHC5	palmitoylating	A375_SKIN	Skin Cancer	-0.55159	-0.78568
ZDHHC5	palmitoylating	OV56_OVARY	Ovarian Cancer	-1.26466	-0.725603
ZDHHC5	palmitoylating	TUHR4TKB_KIDNEY	Kidney Cancer	-0.366835	-0.238684
ZDHHC5	palmitoylating	NUGC3_STOMACH	Gastric Cancer	-0.850659	1.20884
ZDHHC5	palmitoylating	KYSE30_OESOPHAGUS	Esophageal Cancer	1.02038	1.52019
ZDHHC5	palmitoylating	NCIH1568_LUNG	Lung Cancer	1.91017	0.562806
ZDHHC5	palmitoylating	JHUEM2_ENDOMETRIUM	Endometrial/Uterine Cancer	-0.175282	-1.27717
ZDHHC5	palmitoylating	COLO741_SKIN	Skin Cancer	-0.0121539	0.35253
ZDHHC5	palmitoylating	PATU8988T_PANCREAS	Pancreatic Cancer	0.733047	0.103389
ZDHHC5	palmitoylating	KP2_PANCREAS	Pancreatic Cancer	-1.15838	-0.354173
ZDHHC5	palmitoylating	QGP1_PANCREAS	Pancreatic Cancer	-1.0935	-2.18527
ZDHHC5	palmitoylating	SKNMC_BONE	Bone Cancer	0.283825	1.72524
ZDHHC5	palmitoylating	OV90_OVARY	Ovarian Cancer	-0.92728	-0.197467
ZDHHC5	palmitoylating	NCIH2009_LUNG	Lung Cancer	-0.240781	-0.154495
ZDHHC5	palmitoylating	NCIH1793_LUNG	Lung Cancer	-1.35487	-1.94081
ZDHHC5	palmitoylating	PC14_LUNG	Lung Cancer	1.06116	0.433855
ZDHHC5	palmitoylating	A498_KIDNEY	Kidney Cancer	-1.30421	-0.942289
ZDHHC5	palmitoylating	NCIH1299_LUNG	Lung Cancer	-0.835211	-0.30929
ZDHHC5	palmitoylating	DV90_LUNG	Lung Cancer	-0.342118	0.180871
ZDHHC5	palmitoylating	ZR751_BREAST	Breast Cancer	-1.37156	-0.807726
ZDHHC5	palmitoylating	LNCAPCLONEFGC_PROSTATE	Prostate Cancer	-0.284035	1.3516
ZDHHC5	palmitoylating	UACC257_SKIN	Skin Cancer	-1.18124	-1.64025
ZDHHC5	palmitoylating	CORL47_LUNG	Lung Cancer	-0.901328	-1.17946
ZDHHC5	palmitoylating	TCCPAN2_PANCREAS	Pancreatic Cancer	1.27186	0.877221
ZDHHC5	palmitoylating	A2058_SKIN	Skin Cancer	-0.00350314	-0.509161
ZDHHC5	palmitoylating	RMUGS_OVARY	Ovarian Cancer	1.05189	0.122648
ZDHHC5	palmitoylating	HEYA8_OVARY	Ovarian Cancer	-0.88279	-0.303624
ZDHHC5	palmitoylating	NCIH1581_LUNG	Lung Cancer	-0.588047	-2.34073
ZDHHC5	palmitoylating	BT549_BREAST	Breast Cancer	0.146649	0.678341
ZDHHC5	palmitoylating	NCIH292_LUNG	Lung Cancer	1.47392	0.585888
ZDHHC5	palmitoylating	NCIH23_LUNG	Lung Cancer	-1.31471	-0.645956
ZDHHC5	palmitoylating	NCIH1355_LUNG	Lung Cancer	0.224506	0.225861
ZDHHC5	palmitoylating	JHH6_LIVER	Liver Cancer	0.466109	0.561333
ZDHHC5	palmitoylating	VCAP_PROSTATE	Prostate Cancer	-0.505247	-2.34228
ZDHHC5	palmitoylating	HEC251_ENDOMETRIUM	Endometrial/Uterine Cancer	-0.431097	0.267429
ZDHHC5	palmitoylating	SU8686_PANCREAS	Pancreatic Cancer	-0.0844495	0.955206
ZDHHC5	palmitoylating	LOXIMVI_SKIN	Skin Cancer	0.333258	-0.192309
ZDHHC5	palmitoylating	A673_BONE	Bone Cancer	0.469199	1.08916
ZDHHC6	palmitoylating	ABC1_LUNG	Lung Cancer	-0.482831	0.525313
ZDHHC6	palmitoylating	MKN1_STOMACH	Gastric Cancer	-1.2901	-0.512824
ZDHHC6	palmitoylating	LK2_LUNG	Lung Cancer	-0.281953	0.0216579
ZDHHC6	palmitoylating	A101D_SKIN	Skin Cancer	-0.143028	0.510814
ZDHHC6	palmitoylating	NCIH446_LUNG	Lung Cancer	-0.791657	0.827519
ZDHHC6	palmitoylating	CFPAC1_PANCREAS	Pancreatic Cancer	1.72401	0.279045
ZDHHC6	palmitoylating	TE4_OESOPHAGUS	Esophageal Cancer	1.1899	1.7204
ZDHHC6	palmitoylating	HEC6_ENDOMETRIUM	Endometrial/Uterine Cancer	1.27814	0.725561
ZDHHC6	palmitoylating	EFM192A_BREAST	Breast Cancer	-0.0698103	0.0784332
ZDHHC6	palmitoylating	NCIH1975_LUNG	Lung Cancer	1.13264	-0.220021
ZDHHC6	palmitoylating	IGR39_SKIN	Skin Cancer	1.14015	0.885749
ZDHHC6	palmitoylating	LCLC103H_LUNG	Lung Cancer	-0.781332	0.0628928
ZDHHC6	palmitoylating	HCC38_BREAST	Breast Cancer	-0.515685	0.0486717
ZDHHC6	palmitoylating	CAL51_BREAST	Breast Cancer	0.470871	-0.752837
ZDHHC6	palmitoylating	AGS_STOMACH	Gastric Cancer	2.02157	2.0299
ZDHHC6	palmitoylating	NCIH1650_LUNG	Lung Cancer	0.675504	0.533257
ZDHHC6	palmitoylating	ASPC1_PANCREAS	Pancreatic Cancer	1.49404	0.720449
ZDHHC6	palmitoylating	NCIH441_LUNG	Lung Cancer	1.13452	0.162536
ZDHHC6	palmitoylating	HCC1937_BREAST	Breast Cancer	-0.72595	1.09732
ZDHHC6	palmitoylating	HEC265_ENDOMETRIUM	Endometrial/Uterine Cancer	0.976821	0.228703
ZDHHC6	palmitoylating	SH4_SKIN	Skin Cancer	-0.0801358	0.686088
ZDHHC6	palmitoylating	MCF7_BREAST	Breast Cancer	-0.220938	0.734569
ZDHHC6	palmitoylating	EFM19_BREAST	Breast Cancer	-0.303542	-1.60758
ZDHHC6	palmitoylating	NCIH2170_LUNG	Lung Cancer	0.305663	-0.7541
ZDHHC6	palmitoylating	HUPT4_PANCREAS	Pancreatic Cancer	0.897972	1.33246
ZDHHC6	palmitoylating	C32_SKIN	Skin Cancer	-0.892096	-0.734197
ZDHHC6	palmitoylating	KMRC1_KIDNEY	Kidney Cancer	0.128252	-0.424963
ZDHHC6	palmitoylating	A704_KIDNEY	Kidney Cancer	-0.217184	-0.106855
ZDHHC6	palmitoylating	HDQP1_BREAST	Breast Cancer	-0.70436	-0.32462
ZDHHC6	palmitoylating	SW1573_LUNG	Lung Cancer	-1.30136	-2.39503
ZDHHC6	palmitoylating	KYSE70_OESOPHAGUS	Esophageal Cancer	-0.992535	3.33169
ZDHHC6	palmitoylating	DMS114_LUNG	Lung Cancer	0.137639	1.03566
ZDHHC6	palmitoylating	JIMT1_BREAST	Breast Cancer	-1.56232	0.900572
ZDHHC6	palmitoylating	NCIH650_LUNG	Lung Cancer	-1.27508	-1.48376
ZDHHC6	palmitoylating	CORL23_LUNG	Lung Cancer	-0.577638	-0.560173
ZDHHC6	palmitoylating	AU565_BREAST	Breast Cancer	0.00434561	-0.833588
ZDHHC6	palmitoylating	PANC1_PANCREAS	Pancreatic Cancer	0.433324	1.74856
ZDHHC6	palmitoylating	CAL851_BREAST	Breast Cancer	-1.14085	0.139346
ZDHHC6	palmitoylating	NCIH2052_PLEURA	Lung Cancer	1.54097	0.430682
ZDHHC6	palmitoylating	SNU719_STOMACH	Gastric Cancer	1.28283	0.266231
ZDHHC6	palmitoylating	A549_LUNG	Lung Cancer	0.289705	-0.346654
ZDHHC6	palmitoylating	VMRCRCW_KIDNEY	Kidney Cancer	0.846344	0.213942
ZDHHC6	palmitoylating	NCIH1048_LUNG	Lung Cancer	2.21494	-0.410025
ZDHHC6	palmitoylating	SKES1_BONE	Bone Cancer	0.0888271	-0.989303
ZDHHC6	palmitoylating	NCIH3255_LUNG	Lung Cancer	1.16456	0.117674
ZDHHC6	palmitoylating	HCC1833_LUNG	Lung Cancer	-0.368311	0.578972
ZDHHC6	palmitoylating	HUH6_LIVER	Liver Cancer	-0.599227	-1.59831
ZDHHC6	palmitoylating	TE14_OESOPHAGUS	Esophageal Cancer	1.16925	0.117279
ZDHHC6	palmitoylating	SJSA1_BONE	Bone Cancer	0.402347	-0.466275
ZDHHC6	palmitoylating	HCC1143_BREAST	Breast Cancer	1.04628	1.52302
ZDHHC6	palmitoylating	FUOV1_OVARY	Ovarian Cancer	-0.444345	-1.89868
ZDHHC6	palmitoylating	TYKNU_OVARY	Ovarian Cancer	-0.244405	-0.680512
ZDHHC6	palmitoylating	TE10_OESOPHAGUS	Esophageal Cancer	-0.708115	0.472102
ZDHHC6	palmitoylating	PANC0403_PANCREAS	Pancreatic Cancer	3.65301	-0.0411571
ZDHHC6	palmitoylating	HCC70_BREAST	Breast Cancer	1.62076	-0.096309
ZDHHC6	palmitoylating	NCIH2172_LUNG	Lung Cancer	-0.705299	-1.25117
ZDHHC6	palmitoylating	SQ1_LUNG	Lung Cancer	0.379819	0.66911
ZDHHC6	palmitoylating	SNU685_ENDOMETRIUM	Endometrial/Uterine Cancer	-0.880832	0.292937
ZDHHC6	palmitoylating	KYSE450_OESOPHAGUS	Esophageal Cancer	-0.306358	-0.061485
ZDHHC6	palmitoylating	SBC5_LUNG	Lung Cancer	-0.510053	-0.121769
ZDHHC6	palmitoylating	KATOIII_STOMACH	Gastric Cancer	1.47902	1.1705
ZDHHC6	palmitoylating	SNU449_LIVER	Liver Cancer	1.35042	0.649241
ZDHHC6	palmitoylating	OCUM1_STOMACH	Gastric Cancer	1.18896	-2.78525
ZDHHC6	palmitoylating	JHH4_LIVER	Liver Cancer	0.971189	0.344966
ZDHHC6	palmitoylating	SW1990_PANCREAS	Pancreatic Cancer	-0.620817	0.785434
ZDHHC6	palmitoylating	KYSE510_OESOPHAGUS	Esophageal Cancer	-0.103603	-0.532213
ZDHHC6	palmitoylating	NCIH146_LUNG	Lung Cancer	0.452097	1.16249
ZDHHC6	palmitoylating	HCC1187_BREAST	Breast Cancer	-0.00785726	0.692984
ZDHHC6	palmitoylating	JHOS2_OVARY	Ovarian Cancer	-0.951233	-1.10573
ZDHHC6	palmitoylating	KYSE150_OESOPHAGUS	Esophageal Cancer	0.511234	-0.834925
ZDHHC6	palmitoylating	RPMI7951_SKIN	Skin Cancer	-0.0594848	0.698084
ZDHHC6	palmitoylating	HLF_LIVER	Liver Cancer	0.736518	0.330473
ZDHHC6	palmitoylating	MDAMB157_BREAST	Breast Cancer	-1.0911	1.07728
ZDHHC6	palmitoylating	MFE319_ENDOMETRIUM	Endometrial/Uterine Cancer	-0.58327	-0.249999
ZDHHC6	palmitoylating	SUIT2_PANCREAS	Pancreatic Cancer	2.53879	0.289852
ZDHHC6	palmitoylating	NCIH1944_LUNG	Lung Cancer	-0.499727	0.668259
ZDHHC6	palmitoylating	HCC2218_BREAST	Breast Cancer	-1.41025	-1.31416
ZDHHC6	palmitoylating	KPL1_BREAST	Breast Cancer	-0.713747	-0.0315586
ZDHHC6	palmitoylating	UACC62_SKIN	Skin Cancer	-0.970007	-0.810886
ZDHHC6	palmitoylating	K029AX_SKIN	Skin Cancer	-1.1155	-0.465218
ZDHHC6	palmitoylating	IGR1_SKIN	Skin Cancer	-0.478137	-0.523842
ZDHHC6	palmitoylating	PC3_PROSTATE	Prostate Cancer	-1.0038	-0.178098
ZDHHC6	palmitoylating	NCIH1437_LUNG	Lung Cancer	0.184573	0.288146
ZDHHC6	palmitoylating	HEC50B_ENDOMETRIUM	Endometrial/Uterine Cancer	-1.22251	-1.03917
ZDHHC6	palmitoylating	TC71_BONE	Bone Cancer	0.709296	0.290723
ZDHHC6	palmitoylating	OVSAHO_OVARY	Ovarian Cancer	0.126374	1.24264
ZDHHC6	palmitoylating	KYSE410_OESOPHAGUS	Esophageal Cancer	-0.181514	0.287563
ZDHHC6	palmitoylating	NIHOVCAR3_OVARY	Ovarian Cancer	0.475564	1.17759
ZDHHC6	palmitoylating	IGR37_SKIN	Skin Cancer	0.484012	0.577184
ZDHHC6	palmitoylating	HUG1N_STOMACH	Gastric Cancer	1.36919	0.291819
ZDHHC6	palmitoylating	HCC1954_BREAST	Breast Cancer	-0.0998482	0.17667
ZDHHC6	palmitoylating	HEC108_ENDOMETRIUM	Endometrial/Uterine Cancer	0.623876	1.79314
ZDHHC6	palmitoylating	SAOS2_BONE	Bone Cancer	0.287828	-0.116918
ZDHHC6	palmitoylating	DANG_PANCREAS	Pancreatic Cancer	2.77628	0.73528
ZDHHC6	palmitoylating	NCIH2286_LUNG	Lung Cancer	0.989962	0.704961
ZDHHC6	palmitoylating	CORL88_LUNG	Lung Cancer	-0.403981	0.403155
ZDHHC6	palmitoylating	HCC44_LUNG	Lung Cancer	-0.0491593	1.94325
ZDHHC6	palmitoylating	HCC1500_BREAST	Breast Cancer	-0.920257	-0.670963
ZDHHC6	palmitoylating	KURAMOCHI_OVARY	Ovarian Cancer	-1.42902	-1.19824
ZDHHC6	palmitoylating	NCIH2291_LUNG	Lung Cancer	0.534701	-0.977484
ZDHHC6	palmitoylating	CAKI1_KIDNEY	Kidney Cancer	0.0747468	0.388139
ZDHHC6	palmitoylating	COV362_OVARY	Ovarian Cancer	-0.31199	-0.336012
ZDHHC6	palmitoylating	NCIH1703_LUNG	Lung Cancer	-0.475321	-2.46401
ZDHHC6	palmitoylating	LU65_LUNG	Lung Cancer	1.24998	1.38093
ZDHHC6	palmitoylating	NCIH1693_LUNG	Lung Cancer	0.198653	0.330845
ZDHHC6	palmitoylating	NCIH1155_LUNG	Lung Cancer	-1.50787	0.878502
ZDHHC6	palmitoylating	JHH5_LIVER	Liver Cancer	-0.227509	-0.104182
ZDHHC6	palmitoylating	MDAMB436_BREAST	Breast Cancer	1.9784	-0.0176384
ZDHHC6	palmitoylating	NCIH1435_LUNG	Lung Cancer	4.17679	1.20396
ZDHHC6	palmitoylating	WM1799_SKIN	Skin Cancer	0.384512	-1.14025
ZDHHC6	palmitoylating	NCIH1666_LUNG	Lung Cancer	0.358229	1.89388
ZDHHC6	palmitoylating	SNU1_STOMACH	Gastric Cancer	-0.230325	-1.64003
ZDHHC6	palmitoylating	CAMA1_BREAST	Breast Cancer	0.256851	-1.09589
ZDHHC6	palmitoylating	CHAGOK1_LUNG	Lung Cancer	-1.81201	-2.50866
ZDHHC6	palmitoylating	WM115_SKIN	Skin Cancer	-0.47626	-0.280567
ZDHHC6	palmitoylating	NCIH522_LUNG	Lung Cancer	-1.00192	1.58501
ZDHHC6	palmitoylating	HEC59_ENDOMETRIUM	Endometrial/Uterine Cancer	0.550659	-0.089383
ZDHHC6	palmitoylating	SKMEL30_SKIN	Skin Cancer	0.733702	-0.403411
ZDHHC6	palmitoylating	TE11_OESOPHAGUS	Esophageal Cancer	0.0794402	0.750605
ZDHHC6	palmitoylating	SHP77_LUNG	Lung Cancer	-0.463118	-0.011318
ZDHHC6	palmitoylating	TE1_OESOPHAGUS	Esophageal Cancer	0.67081	0.423659
ZDHHC6	palmitoylating	MDAMB453_BREAST	Breast Cancer	-0.46218	0.216708
ZDHHC6	palmitoylating	SKMEL3_SKIN	Skin Cancer	-1.02445	-0.057128
ZDHHC6	palmitoylating	NCIH647_LUNG	Lung Cancer	-0.17682	0.509823
ZDHHC6	palmitoylating	MFE296_ENDOMETRIUM	Endometrial/Uterine Cancer	0.625754	-0.357403
ZDHHC6	palmitoylating	HCC95_LUNG	Lung Cancer	0.365738	-1.04784
ZDHHC6	palmitoylating	IPC298_SKIN	Skin Cancer	0.652037	-1.43365
ZDHHC6	palmitoylating	CORL105_LUNG	Lung Cancer	-0.431203	-0.0198527
ZDHHC6	palmitoylating	NCIH1573_LUNG	Lung Cancer	1.33634	0.142057
ZDHHC6	palmitoylating	NCIH460_LUNG	Lung Cancer	0.0869497	1.65719
ZDHHC6	palmitoylating	MELJUSO_SKIN	Skin Cancer	0.336639	-1.213
ZDHHC6	palmitoylating	T47D_BREAST	Breast Cancer	-1.09391	-1.2367
ZDHHC6	palmitoylating	WM88_SKIN	Skin Cancer	-0.253792	0.0878582
ZDHHC6	palmitoylating	MFE280_ENDOMETRIUM	Endometrial/Uterine Cancer	-0.617062	-0.445914
ZDHHC6	palmitoylating	SNU119_OVARY	Ovarian Cancer	-1.58109	0.363171
ZDHHC6	palmitoylating	IGROV1_OVARY	Ovarian Cancer	-0.140212	2.01806
ZDHHC6	palmitoylating	A2780_OVARY	Ovarian Cancer	-0.752233	-1.29706
ZDHHC6	palmitoylating	HCC1806_BREAST	Breast Cancer	-1.18778	0.339738
ZDHHC6	palmitoylating	HCC1395_BREAST	Breast Cancer	-0.908993	-1.85094
ZDHHC6	palmitoylating	LMSU_STOMACH	Gastric Cancer	2.29285	1.35818
ZDHHC6	palmitoylating	NCIH838_LUNG	Lung Cancer	0.0850723	-2.475
ZDHHC6	palmitoylating	NCIH196_LUNG	Lung Cancer	1.31475	1.44205
ZDHHC6	palmitoylating	RERFLCSQ1_LUNG	Lung Cancer	0.204285	-1.36646
ZDHHC6	palmitoylating	OSRC2_KIDNEY	Kidney Cancer	0.904542	-0.573094
ZDHHC6	palmitoylating	HUH1_LIVER	Liver Cancer	0.268115	0.0197065
ZDHHC6	palmitoylating	MSTO211H_PLEURA	Lung Cancer	-1.2319	-0.160401
ZDHHC6	palmitoylating	OVCAR4_OVARY	Ovarian Cancer	-0.47626	0.541253
ZDHHC6	palmitoylating	NCIH2122_LUNG	Lung Cancer	0.147025	-0.640929
ZDHHC6	palmitoylating	LUDLU1_LUNG	Lung Cancer	0.25779	0.478695
ZDHHC6	palmitoylating	NCIH1792_LUNG	Lung Cancer	0.423937	-0.797166
ZDHHC6	palmitoylating	RERFLCMS_LUNG	Lung Cancer	-0.868629	-0.137936
ZDHHC6	palmitoylating	HCC15_LUNG	Lung Cancer	1.26218	-0.397782
ZDHHC6	palmitoylating	NCIN87_STOMACH	Gastric Cancer	1.1073	0.154237
ZDHHC6	palmitoylating	IM95_STOMACH	Gastric Cancer	0.0672374	-0.630275
ZDHHC6	palmitoylating	WM793_SKIN	Skin Cancer	1.32319	-0.696966
ZDHHC6	palmitoylating	CAL120_BREAST	Breast Cancer	-1.49285	0.373178
ZDHHC6	palmitoylating	NCIH2030_LUNG	Lung Cancer	-1.11175	-0.930254
ZDHHC6	palmitoylating	COLO829_SKIN	Skin Cancer	-1.43747	-0.0856706
ZDHHC6	palmitoylating	MDAMB468_BREAST	Breast Cancer	0.269054	0.378709
ZDHHC6	palmitoylating	A375_SKIN	Skin Cancer	-0.273504	-1.05361
ZDHHC6	palmitoylating	OV56_OVARY	Ovarian Cancer	-0.598289	0.308746
ZDHHC6	palmitoylating	TUHR4TKB_KIDNEY	Kidney Cancer	-0.467812	-0.407077
ZDHHC6	palmitoylating	NUGC3_STOMACH	Gastric Cancer	-0.437774	0.838929
ZDHHC6	palmitoylating	NCIH1568_LUNG	Lung Cancer	-0.218122	-0.857158
ZDHHC6	palmitoylating	JHUEM2_ENDOMETRIUM	Endometrial/Uterine Cancer	0.421121	-0.271884
ZDHHC6	palmitoylating	COLO741_SKIN	Skin Cancer	-0.832959	0.167527
ZDHHC6	palmitoylating	PATU8988T_PANCREAS	Pancreatic Cancer	-0.0604235	-0.375528
ZDHHC6	palmitoylating	KP2_PANCREAS	Pancreatic Cancer	-0.591718	1.21731
ZDHHC6	palmitoylating	QGP1_PANCREAS	Pancreatic Cancer	-0.57576	0.261184
ZDHHC6	palmitoylating	SKNMC_BONE	Bone Cancer	-0.778516	-0.451132
ZDHHC6	palmitoylating	OV90_OVARY	Ovarian Cancer	-0.894912	-0.0301428
ZDHHC6	palmitoylating	NCIH2009_LUNG	Lung Cancer	-0.723134	-0.116856
ZDHHC6	palmitoylating	DV90_LUNG	Lung Cancer	0.162044	0.803874
ZDHHC6	palmitoylating	LNCAPCLONEFGC_PROSTATE	Prostate Cancer	-0.833898	0.171839
ZDHHC6	palmitoylating	UACC257_SKIN	Skin Cancer	-0.719379	-0.337339
ZDHHC6	palmitoylating	CORL47_LUNG	Lung Cancer	-1.45061	0.431049
ZDHHC6	palmitoylating	TCCPAN2_PANCREAS	Pancreatic Cancer	0.916745	0.813314
ZDHHC6	palmitoylating	A2058_SKIN	Skin Cancer	1.11575	0.153801
ZDHHC6	palmitoylating	NCIH1581_LUNG	Lung Cancer	0.805042	0.186687
ZDHHC6	palmitoylating	BT549_BREAST	Breast Cancer	-1.06388	-0.262482
ZDHHC6	palmitoylating	NCIH292_LUNG	Lung Cancer	0.916745	2.06924
ZDHHC6	palmitoylating	NCIH23_LUNG	Lung Cancer	-1.18778	0.34748
ZDHHC6	palmitoylating	NCIH1355_LUNG	Lung Cancer	-0.911809	-1.15583
ZDHHC6	palmitoylating	JHH6_LIVER	Liver Cancer	0.772188	0.861583
ZDHHC6	palmitoylating	VCAP_PROSTATE	Prostate Cancer	-1.18684	-2.4878
ZDHHC6	palmitoylating	SU8686_PANCREAS	Pancreatic Cancer	-0.634897	-0.0770599
ZDHHC6	palmitoylating	LOXIMVI_SKIN	Skin Cancer	0.607919	-3.04597
ZDHHC7	palmitoylating	ABC1_LUNG	Lung Cancer	0.13525	-0.370818
ZDHHC7	palmitoylating	TE4_OESOPHAGUS	Esophageal Cancer	0.169078	0.836238
ZDHHC7	palmitoylating	IGR39_SKIN	Skin Cancer	-0.898176	-0.248322
ZDHHC7	palmitoylating	HEP3B217_LIVER	Liver Cancer	-0.408383	-0.619982
ZDHHC7	palmitoylating	AGS_STOMACH	Gastric Cancer	0.474961	0.753833
ZDHHC7	palmitoylating	HS944T_SKIN	Skin Cancer	-0.136805	-0.136251
ZDHHC7	palmitoylating	MCF7_BREAST	Breast Cancer	-0.170633	0.0919113
ZDHHC7	palmitoylating	JHH7_LIVER	Liver Cancer	-0.794786	0.284131
ZDHHC7	palmitoylating	NCIH2170_LUNG	Lung Cancer	0.00422544	-0.574475
ZDHHC7	palmitoylating	LXF289_LUNG	Lung Cancer	0.512124	-1.18355
ZDHHC7	palmitoylating	HUPT4_PANCREAS	Pancreatic Cancer	-0.618499	1.18771
ZDHHC7	palmitoylating	C32_SKIN	Skin Cancer	0.115715	-0.510352
ZDHHC7	palmitoylating	A704_KIDNEY	Kidney Cancer	-1.40703	0.858204
ZDHHC7	palmitoylating	HDQP1_BREAST	Breast Cancer	-1.00585	-0.666877
ZDHHC7	palmitoylating	SW1573_LUNG	Lung Cancer	1.23967	0.56577
ZDHHC7	palmitoylating	DMS114_LUNG	Lung Cancer	-0.0124504	-0.378173
ZDHHC7	palmitoylating	NCIH650_LUNG	Lung Cancer	-0.510344	-0.307079
ZDHHC7	palmitoylating	CAL851_BREAST	Breast Cancer	-1.13688	-0.0161753
ZDHHC7	palmitoylating	NCIH2052_PLEURA	Lung Cancer	1.84381	2.25265
ZDHHC7	palmitoylating	A549_LUNG	Lung Cancer	-0.142046	-0.401393
ZDHHC7	palmitoylating	NCIH1048_LUNG	Lung Cancer	-1.26695	-0.611516
ZDHHC7	palmitoylating	SKES1_BONE	Bone Cancer	-0.485092	-1.07243
ZDHHC7	palmitoylating	HEC1A_ENDOMETRIUM	Endometrial/Uterine Cancer	0.104281	0.53209
ZDHHC7	palmitoylating	TE14_OESOPHAGUS	Esophageal Cancer	-0.543219	-1.21706
ZDHHC7	palmitoylating	HCC1143_BREAST	Breast Cancer	-0.051996	-1.38846
ZDHHC7	palmitoylating	FUOV1_OVARY	Ovarian Cancer	0.160978	0.679296
ZDHHC7	palmitoylating	TYKNU_OVARY	Ovarian Cancer	-0.424582	-1.16662
ZDHHC7	palmitoylating	HS695T_SKIN	Skin Cancer	-0.787163	-0.722881
ZDHHC7	palmitoylating	CAOV3_OVARY	Ovarian Cancer	-1.05684	-0.336225
ZDHHC7	palmitoylating	SKHEP1_LIVER	Liver Cancer	-0.326433	-0.229561
ZDHHC7	palmitoylating	SNU685_ENDOMETRIUM	Endometrial/Uterine Cancer	-0.77954	-0.774122
ZDHHC7	palmitoylating	KYSE450_OESOPHAGUS	Esophageal Cancer	-0.535596	-0.999549
ZDHHC7	palmitoylating	KMRC20_KIDNEY	Kidney Cancer	0.753686	0.843345
ZDHHC7	palmitoylating	HUPT3_PANCREAS	Pancreatic Cancer	0.133821	1.18475
ZDHHC7	palmitoylating	RVH421_SKIN	Skin Cancer	-0.780016	-0.40659
ZDHHC7	palmitoylating	HS294T_SKIN	Skin Cancer	0.737487	0.185434
ZDHHC7	palmitoylating	JHOS2_OVARY	Ovarian Cancer	-0.265447	0.169297
ZDHHC7	palmitoylating	HLF_LIVER	Liver Cancer	0.757498	0.00142542
ZDHHC7	palmitoylating	MDAMB157_BREAST	Breast Cancer	-1.60333	-1.04266
ZDHHC7	palmitoylating	MFE319_ENDOMETRIUM	Endometrial/Uterine Cancer	-0.200173	-1.02721
ZDHHC7	palmitoylating	SUIT2_PANCREAS	Pancreatic Cancer	-0.112982	-0.486538
ZDHHC7	palmitoylating	WM2664_SKIN	Skin Cancer	-0.117747	-0.915625
ZDHHC7	palmitoylating	K029AX_SKIN	Skin Cancer	-0.326433	-0.371065
ZDHHC7	palmitoylating	IGR1_SKIN	Skin Cancer	-0.498432	-0.227858
ZDHHC7	palmitoylating	PC3_PROSTATE	Prostate Cancer	-1.04492	-1.1613
ZDHHC7	palmitoylating	TC71_BONE	Bone Cancer	-0.926287	-0.774022
ZDHHC7	palmitoylating	NIHOVCAR3_OVARY	Ovarian Cancer	-0.319763	0.941759
ZDHHC7	palmitoylating	HCC1954_BREAST	Breast Cancer	2.14398	0.555185
ZDHHC7	palmitoylating	SAOS2_BONE	Bone Cancer	-0.31071	0.138409
ZDHHC7	palmitoylating	MDAMB231_BREAST	Breast Cancer	0.0266187	0.553022
ZDHHC7	palmitoylating	HCC1500_BREAST	Breast Cancer	-0.246865	0.0984149
ZDHHC7	palmitoylating	NCIH2291_LUNG	Lung Cancer	1.07339	-2.04993
ZDHHC7	palmitoylating	CAKI1_KIDNEY	Kidney Cancer	-0.256871	1.39813
ZDHHC7	palmitoylating	NCIH1693_LUNG	Lung Cancer	-0.953445	0.380623
ZDHHC7	palmitoylating	JHH5_LIVER	Liver Cancer	-0.520349	-0.961392
ZDHHC7	palmitoylating	MDAMB436_BREAST	Breast Cancer	0.638384	1.10026
ZDHHC7	palmitoylating	WM1799_SKIN	Skin Cancer	0.241023	-1.39796
ZDHHC7	palmitoylating	SKMEL2_SKIN	Skin Cancer	-0.699496	-0.952876
ZDHHC7	palmitoylating	NCIH1666_LUNG	Lung Cancer	-1.27982	-0.557935
ZDHHC7	palmitoylating	CAMA1_BREAST	Breast Cancer	0.548811	2.02704
ZDHHC7	palmitoylating	HEC59_ENDOMETRIUM	Endometrial/Uterine Cancer	-0.0539018	1.63401
ZDHHC7	palmitoylating	SHP77_LUNG	Lung Cancer	-0.54036	-1.65834
ZDHHC7	palmitoylating	TE1_OESOPHAGUS	Esophageal Cancer	0.905198	-0.0434277
ZDHHC7	palmitoylating	SKMEL3_SKIN	Skin Cancer	-1.05969	-1.14509
ZDHHC7	palmitoylating	MFE296_ENDOMETRIUM	Endometrial/Uterine Cancer	-0.435064	-0.996859
ZDHHC7	palmitoylating	IPC298_SKIN	Skin Cancer	-0.142999	-0.741486
ZDHHC7	palmitoylating	NCIH1573_LUNG	Lung Cancer	0.800855	1.10665
ZDHHC7	palmitoylating	MELJUSO_SKIN	Skin Cancer	-0.269735	-1.21307
ZDHHC7	palmitoylating	T47D_BREAST	Breast Cancer	1.19202	1.62004
ZDHHC7	palmitoylating	WM88_SKIN	Skin Cancer	0.900433	0.998132
ZDHHC7	palmitoylating	EBC1_LUNG	Lung Cancer	1.36212	1.19737
ZDHHC7	palmitoylating	MFE280_ENDOMETRIUM	Endometrial/Uterine Cancer	-1.06493	-0.874709
ZDHHC7	palmitoylating	LMSU_STOMACH	Gastric Cancer	0.344889	0.930996
ZDHHC7	palmitoylating	NCIH838_LUNG	Lung Cancer	-1.13926	0.524348
ZDHHC7	palmitoylating	RERFLCSQ1_LUNG	Lung Cancer	1.95816	0.139266
ZDHHC7	palmitoylating	HEPG2_LIVER	Liver Cancer	-0.254965	0.0321199
ZDHHC7	palmitoylating	LUDLU1_LUNG	Lung Cancer	0.221964	0.853607
ZDHHC7	palmitoylating	MEWO_SKIN	Skin Cancer	-0.109647	-0.897781
ZDHHC7	palmitoylating	NUGC3_STOMACH	Gastric Cancer	-1.18881	0.0663334
ZDHHC7	palmitoylating	KP2_PANCREAS	Pancreatic Cancer	-0.7257	-0.780858
ZDHHC7	palmitoylating	SKNMC_BONE	Bone Cancer	-1.17547	-1.28291
ZDHHC7	palmitoylating	OV90_OVARY	Ovarian Cancer	3.87445	3.00242
ZDHHC7	palmitoylating	PC14_LUNG	Lung Cancer	0.279139	-0.111583
ZDHHC7	palmitoylating	A498_KIDNEY	Kidney Cancer	2.06488	0.390837
ZDHHC7	palmitoylating	DV90_LUNG	Lung Cancer	-0.699972	-0.712646
ZDHHC7	palmitoylating	LNCAPCLONEFGC_PROSTATE	Prostate Cancer	-0.0839184	-0.0711042
ZDHHC7	palmitoylating	TCCPAN2_PANCREAS	Pancreatic Cancer	1.75614	0.499417
ZDHHC7	palmitoylating	RMUGS_OVARY	Ovarian Cancer	1.79092	2.06933
ZDHHC7	palmitoylating	HEYA8_OVARY	Ovarian Cancer	-0.770011	-0.0926003
ZDHHC7	palmitoylating	BT549_BREAST	Breast Cancer	-0.256394	0.369776
ZDHHC7	palmitoylating	NCIH292_LUNG	Lung Cancer	1.75185	2.34423
ZDHHC7	palmitoylating	JHH6_LIVER	Liver Cancer	-0.950586	-1.0588
ZDHHC7	palmitoylating	SU8686_PANCREAS	Pancreatic Cancer	1.15057	1.72711
ZDHHC7	palmitoylating	A673_BONE	Bone Cancer	-0.444593	0.821158
ZDHHC8	palmitoylating	MKN1_STOMACH	Gastric Cancer	0.0771183	0.107542
ZDHHC8	palmitoylating	A101D_SKIN	Skin Cancer	3.14456	0.868024
ZDHHC8	palmitoylating	NCIH446_LUNG	Lung Cancer	-0.115856	-0.277249
ZDHHC8	palmitoylating	CFPAC1_PANCREAS	Pancreatic Cancer	-0.663024	0.0162806
ZDHHC8	palmitoylating	TE4_OESOPHAGUS	Esophageal Cancer	-0.327151	0.322046
ZDHHC8	palmitoylating	HEC6_ENDOMETRIUM	Endometrial/Uterine Cancer	1.42672	-0.725836
ZDHHC8	palmitoylating	NCIH1975_LUNG	Lung Cancer	0.136354	-0.97272
ZDHHC8	palmitoylating	LCLC103H_LUNG	Lung Cancer	-1.01233	0.331549
ZDHHC8	palmitoylating	CAL51_BREAST	Breast Cancer	0.246887	0.25809
ZDHHC8	palmitoylating	ASPC1_PANCREAS	Pancreatic Cancer	-0.49753	-0.658027
ZDHHC8	palmitoylating	NCIH441_LUNG	Lung Cancer	-0.408371	-0.0499127
ZDHHC8	palmitoylating	HCC1937_BREAST	Breast Cancer	-0.248984	1.9871
ZDHHC8	palmitoylating	SH4_SKIN	Skin Cancer	1.28443	-0.490392
ZDHHC8	palmitoylating	MCF7_BREAST	Breast Cancer	-0.905464	-1.42156
ZDHHC8	palmitoylating	EFM19_BREAST	Breast Cancer	-0.281961	-0.11405
ZDHHC8	palmitoylating	HUPT4_PANCREAS	Pancreatic Cancer	-0.587911	0.344944
ZDHHC8	palmitoylating	C32_SKIN	Skin Cancer	0.0600193	-0.0589054
ZDHHC8	palmitoylating	KMRC1_KIDNEY	Kidney Cancer	-1.14851	-0.105636
ZDHHC8	palmitoylating	A704_KIDNEY	Kidney Cancer	-1.43309	-0.431345
ZDHHC8	palmitoylating	HDQP1_BREAST	Breast Cancer	-0.761344	0.284935
ZDHHC8	palmitoylating	SW1573_LUNG	Lung Cancer	0.0569659	0.597957
ZDHHC8	palmitoylating	IALM_LUNG	Lung Cancer	0.0557445	-0.471857
ZDHHC8	palmitoylating	KYSE70_OESOPHAGUS	Esophageal Cancer	-0.327762	-0.483911
ZDHHC8	palmitoylating	DMS114_LUNG	Lung Cancer	0.387343	-1.08098
ZDHHC8	palmitoylating	NCIH650_LUNG	Lung Cancer	2.96258	0.699354
ZDHHC8	palmitoylating	CORL23_LUNG	Lung Cancer	-0.243488	-0.459848
ZDHHC8	palmitoylating	AU565_BREAST	Breast Cancer	-1.30973	-0.874664
ZDHHC8	palmitoylating	NCIH2052_PLEURA	Lung Cancer	0.461235	-0.715827
ZDHHC8	palmitoylating	SNU719_STOMACH	Gastric Cancer	-0.267305	1.26134
ZDHHC8	palmitoylating	VMRCRCW_KIDNEY	Kidney Cancer	0.0386455	0.0485163
ZDHHC8	palmitoylating	SKES1_BONE	Bone Cancer	1.1568	-0.216981
ZDHHC8	palmitoylating	NCIH3255_LUNG	Lung Cancer	3.17998	1.08431
ZDHHC8	palmitoylating	HCC1833_LUNG	Lung Cancer	-1.36408	0.0186932
ZDHHC8	palmitoylating	HUH6_LIVER	Liver Cancer	-0.914624	0.832929
ZDHHC8	palmitoylating	SW1271_LUNG	Lung Cancer	0.598638	-0.649514
ZDHHC8	palmitoylating	SJSA1_BONE	Bone Cancer	0.633447	-0.625518
ZDHHC8	palmitoylating	TYKNU_OVARY	Ovarian Cancer	0.322	0.230285
ZDHHC8	palmitoylating	TE10_OESOPHAGUS	Esophageal Cancer	-0.464554	0.806896
ZDHHC8	palmitoylating	PANC0403_PANCREAS	Pancreatic Cancer	-0.822412	2.82255
ZDHHC8	palmitoylating	HCC70_BREAST	Breast Cancer	-0.473103	2.2634
ZDHHC8	palmitoylating	NCIH2172_LUNG	Lung Cancer	-0.242267	0.600195
ZDHHC8	palmitoylating	SQ1_LUNG	Lung Cancer	-0.410814	-0.181809
ZDHHC8	palmitoylating	SNU685_ENDOMETRIUM	Endometrial/Uterine Cancer	0.244444	-0.852553
ZDHHC8	palmitoylating	SBC5_LUNG	Lung Cancer	0.452686	2.5014
ZDHHC8	palmitoylating	KATOIII_STOMACH	Gastric Cancer	-0.036468	0.18364
ZDHHC8	palmitoylating	JHH4_LIVER	Liver Cancer	0.0313174	-0.499352
ZDHHC8	palmitoylating	SW1990_PANCREAS	Pancreatic Cancer	-0.648979	0.236249
ZDHHC8	palmitoylating	KYSE510_OESOPHAGUS	Esophageal Cancer	-0.951265	-0.225244
ZDHHC8	palmitoylating	NCIH146_LUNG	Lung Cancer	-0.99218	-1.23252
ZDHHC8	palmitoylating	HCC1187_BREAST	Breast Cancer	-0.104864	0.0965524
ZDHHC8	palmitoylating	JHOS2_OVARY	Ovarian Cancer	-0.672185	0.844012
ZDHHC8	palmitoylating	RPMI7951_SKIN	Skin Cancer	-0.0755514	-0.334183
ZDHHC8	palmitoylating	MFE319_ENDOMETRIUM	Endometrial/Uterine Cancer	-0.00593405	-0.353358
ZDHHC8	palmitoylating	SUIT2_PANCREAS	Pancreatic Cancer	-0.00165929	-0.277529
ZDHHC8	palmitoylating	NCIH1944_LUNG	Lung Cancer	-0.319212	1.07661
ZDHHC8	palmitoylating	HCC2218_BREAST	Breast Cancer	-1.43126	2.06773
ZDHHC8	palmitoylating	UACC62_SKIN	Skin Cancer	0.782452	-2.09379
ZDHHC8	palmitoylating	K029AX_SKIN	Skin Cancer	0.812986	-1.16286
ZDHHC8	palmitoylating	IGR1_SKIN	Skin Cancer	0.491769	1.19064
ZDHHC8	palmitoylating	NCIH226_LUNG	Lung Cancer	-0.639819	0.326049
ZDHHC8	palmitoylating	NCIH1437_LUNG	Lung Cancer	-0.630658	0.578451
ZDHHC8	palmitoylating	HEC50B_ENDOMETRIUM	Endometrial/Uterine Cancer	0.161392	-0.21694
ZDHHC8	palmitoylating	TC71_BONE	Bone Cancer	0.956496	-0.0800348
ZDHHC8	palmitoylating	OVSAHO_OVARY	Ovarian Cancer	-0.750962	0.662361
ZDHHC8	palmitoylating	KYSE410_OESOPHAGUS	Esophageal Cancer	0.326275	1.08056
ZDHHC8	palmitoylating	NIHOVCAR3_OVARY	Ovarian Cancer	-0.584858	-0.799851
ZDHHC8	palmitoylating	IGR37_SKIN	Skin Cancer	0.0673474	0.22305
ZDHHC8	palmitoylating	HUG1N_STOMACH	Gastric Cancer	-0.134177	-0.368499
ZDHHC8	palmitoylating	HCC1954_BREAST	Breast Cancer	-0.374173	0.653471
ZDHHC8	palmitoylating	SAOS2_BONE	Bone Cancer	0.455739	-0.495858
ZDHHC8	palmitoylating	SNGM_ENDOMETRIUM	Endometrial/Uterine Cancer	-0.438905	0.521425
ZDHHC8	palmitoylating	NCIH2286_LUNG	Lung Cancer	6.44039	0.637816
ZDHHC8	palmitoylating	CORL88_LUNG	Lung Cancer	-0.857831	0.607125
ZDHHC8	palmitoylating	MDAMB231_BREAST	Breast Cancer	-0.4615	0.468252
ZDHHC8	palmitoylating	HCC44_LUNG	Lung Cancer	-0.802259	-0.136051
ZDHHC8	palmitoylating	KURAMOCHI_OVARY	Ovarian Cancer	-0.0572311	0.0524067
ZDHHC8	palmitoylating	NCIH1703_LUNG	Lung Cancer	1.29725	0.00765636
ZDHHC8	palmitoylating	LU65_LUNG	Lung Cancer	-0.587911	-0.214972
ZDHHC8	palmitoylating	NCIH1693_LUNG	Lung Cancer	3.04868	0.561428
ZDHHC8	palmitoylating	NCIH1435_LUNG	Lung Cancer	-0.673406	0.521143
ZDHHC8	palmitoylating	WM1799_SKIN	Skin Cancer	0.36658	0.124154
ZDHHC8	palmitoylating	U2OS_BONE	Bone Cancer	1.19344	0.0591254
ZDHHC8	palmitoylating	SNU1_STOMACH	Gastric Cancer	0.359863	0.238205
ZDHHC8	palmitoylating	WM115_SKIN	Skin Cancer	0.358641	-1.39659
ZDHHC8	palmitoylating	NCIH522_LUNG	Lung Cancer	-0.0187583	-0.707223
ZDHHC8	palmitoylating	HEC59_ENDOMETRIUM	Endometrial/Uterine Cancer	0.42093	-1.43565
ZDHHC8	palmitoylating	SKMEL30_SKIN	Skin Cancer	0.329329	-1.13861
ZDHHC8	palmitoylating	TE11_OESOPHAGUS	Esophageal Cancer	-0.523179	1.03351
ZDHHC8	palmitoylating	SHP77_LUNG	Lung Cancer	0.273146	-0.744138
ZDHHC8	palmitoylating	TE1_OESOPHAGUS	Esophageal Cancer	2.10152	0.485201
ZDHHC8	palmitoylating	MDAMB453_BREAST	Breast Cancer	0.282306	-0.382393
ZDHHC8	palmitoylating	NCIH647_LUNG	Lung Cancer	0.416656	0.239208
ZDHHC8	palmitoylating	IPC298_SKIN	Skin Cancer	0.547952	0.392371
ZDHHC8	palmitoylating	CORL105_LUNG	Lung Cancer	-0.187916	-0.745218
ZDHHC8	palmitoylating	NCIH460_LUNG	Lung Cancer	-0.85661	-0.780432
ZDHHC8	palmitoylating	WM88_SKIN	Skin Cancer	0.288413	-0.997804
ZDHHC8	palmitoylating	MFE280_ENDOMETRIUM	Endometrial/Uterine Cancer	0.198643	-0.542451
ZDHHC8	palmitoylating	SNU119_OVARY	Ovarian Cancer	-0.468829	1.26993
ZDHHC8	palmitoylating	IGROV1_OVARY	Ovarian Cancer	0.604134	0.76806
ZDHHC8	palmitoylating	A2780_OVARY	Ovarian Cancer	-0.275243	-0.683841
ZDHHC8	palmitoylating	HCC1806_BREAST	Breast Cancer	-0.439516	2.03301
ZDHHC8	palmitoylating	HCC1395_BREAST	Breast Cancer	-0.55127	-0.0999165
ZDHHC8	palmitoylating	SNU423_LIVER	Liver Cancer	0.18704	-0.991825
ZDHHC8	palmitoylating	PANC0203_PANCREAS	Pancreatic Cancer	-0.53295	-0.233657
ZDHHC8	palmitoylating	LMSU_STOMACH	Gastric Cancer	0.232841	-0.123428
ZDHHC8	palmitoylating	NCIH196_LUNG	Lung Cancer	0.218796	-0.18361
ZDHHC8	palmitoylating	OSRC2_KIDNEY	Kidney Cancer	1.76381	0.93773
ZDHHC8	palmitoylating	NCIH2122_LUNG	Lung Cancer	-1.03004	-1.24807
ZDHHC8	palmitoylating	NCIH1792_LUNG	Lung Cancer	0.371465	0.0157973
ZDHHC8	palmitoylating	RERFLCMS_LUNG	Lung Cancer	-0.379059	-0.54424
ZDHHC8	palmitoylating	HCC15_LUNG	Lung Cancer	0.262765	0.813841
ZDHHC8	palmitoylating	IM95_STOMACH	Gastric Cancer	-0.117688	1.35472
ZDHHC8	palmitoylating	WM793_SKIN	Skin Cancer	0.175438	-0.407966
ZDHHC8	palmitoylating	ISHIKAWAHERAKLIO02ER_ENDOMETRIUM	Endometrial/Uterine Cancer	0.505815	1.71309
ZDHHC8	palmitoylating	JHH1_LIVER	Liver Cancer	0.521692	-0.681187
ZDHHC8	palmitoylating	CAL120_BREAST	Breast Cancer	-0.466997	0.537531
ZDHHC8	palmitoylating	NCIH2030_LUNG	Lung Cancer	0.0276533	-0.364166
ZDHHC8	palmitoylating	COLO829_SKIN	Skin Cancer	0.982144	1.32454
ZDHHC8	palmitoylating	MDAMB468_BREAST	Breast Cancer	-0.429134	0.0932017
ZDHHC8	palmitoylating	OV56_OVARY	Ovarian Cancer	-0.186695	-1.47083
ZDHHC8	palmitoylating	TUHR4TKB_KIDNEY	Kidney Cancer	-1.03615	-0.680787
ZDHHC8	palmitoylating	NUGC3_STOMACH	Gastric Cancer	-0.890197	-1.00737
ZDHHC8	palmitoylating	KYSE30_OESOPHAGUS	Esophageal Cancer	-0.363792	0.795772
ZDHHC8	palmitoylating	NCIH1568_LUNG	Lung Cancer	0.482609	0.076862
ZDHHC8	palmitoylating	JHUEM2_ENDOMETRIUM	Endometrial/Uterine Cancer	0.274978	-0.427679
ZDHHC8	palmitoylating	OV90_OVARY	Ovarian Cancer	-0.732642	-0.285925
ZDHHC8	palmitoylating	NCIH2009_LUNG	Lung Cancer	-0.46089	0.144294
ZDHHC8	palmitoylating	LNCAPCLONEFGC_PROSTATE	Prostate Cancer	-0.409593	-2.13137
ZDHHC8	palmitoylating	CORL47_LUNG	Lung Cancer	-0.642261	-0.383572
ZDHHC8	palmitoylating	HEYA8_OVARY	Ovarian Cancer	-0.976913	0.296878
ZDHHC8	palmitoylating	NCIH1581_LUNG	Lung Cancer	0.0587979	-1.58508
ZDHHC8	palmitoylating	NCIH23_LUNG	Lung Cancer	-0.717986	-0.1777
ZDHHC8	palmitoylating	NCIH1355_LUNG	Lung Cancer	-0.368677	0.893694
ZDHHC8	palmitoylating	JHH6_LIVER	Liver Cancer	-0.0523456	1.62525
ZDHHC8	palmitoylating	VCAP_PROSTATE	Prostate Cancer	-0.111581	-5.4528
ZDHHC8	palmitoylating	LOXIMVI_SKIN	Skin Cancer	-0.427302	-0.658435
ZDHHC8	palmitoylating	A673_BONE	Bone Cancer	0.314062	0.953145
ZDHHC9	palmitoylating	MKN1_STOMACH	Gastric Cancer	-0.556687	-0.751166
ZDHHC9	palmitoylating	CFPAC1_PANCREAS	Pancreatic Cancer	-0.0947481	0.237341
ZDHHC9	palmitoylating	OE33_OESOPHAGUS	Esophageal Cancer	1.88258	2.61116
ZDHHC9	palmitoylating	NCIH1975_LUNG	Lung Cancer	0.291389	-0.222508
ZDHHC9	palmitoylating	IGR39_SKIN	Skin Cancer	-0.539194	1.09322
ZDHHC9	palmitoylating	NCIH441_LUNG	Lung Cancer	2.87255	2.03447
ZDHHC9	palmitoylating	COLO679_SKIN	Skin Cancer	-0.884515	-1.29426
ZDHHC9	palmitoylating	LXF289_LUNG	Lung Cancer	-0.0422697	-0.130454
ZDHHC9	palmitoylating	C32_SKIN	Skin Cancer	-0.370097	-1.09696
ZDHHC9	palmitoylating	JIMT1_BREAST	Breast Cancer	0.635414	0.445009
ZDHHC9	palmitoylating	HCC827_LUNG	Lung Cancer	1.31828	0.789493
ZDHHC9	palmitoylating	CAL851_BREAST	Breast Cancer	-0.30207	-1.05878
ZDHHC9	palmitoylating	NCIH1048_LUNG	Lung Cancer	-0.452378	-0.556668
ZDHHC9	palmitoylating	HEC1A_ENDOMETRIUM	Endometrial/Uterine Cancer	0.0445463	0.0588559
ZDHHC9	palmitoylating	NCIH3255_LUNG	Lung Cancer	2.75334	0.782432
ZDHHC9	palmitoylating	HCC70_BREAST	Breast Cancer	0.66392	-0.980954
ZDHHC9	palmitoylating	SQ1_LUNG	Lung Cancer	2.22207	2.65745
ZDHHC9	palmitoylating	SBC5_LUNG	Lung Cancer	-0.345478	-1.1936
ZDHHC9	palmitoylating	KATOIII_STOMACH	Gastric Cancer	1.70506	0.0322719
ZDHHC9	palmitoylating	HUPT3_PANCREAS	Pancreatic Cancer	-0.263845	0.245712
ZDHHC9	palmitoylating	KYSE150_OESOPHAGUS	Esophageal Cancer	-0.339647	-0.454511
ZDHHC9	palmitoylating	MDAMB157_BREAST	Breast Cancer	-0.854064	0.513222
ZDHHC9	palmitoylating	NCIH1944_LUNG	Lung Cancer	-0.659052	0.115967
ZDHHC9	palmitoylating	KPL1_BREAST	Breast Cancer	0.0400112	-0.248032
ZDHHC9	palmitoylating	TC71_BONE	Bone Cancer	-0.799642	-0.392282
ZDHHC9	palmitoylating	SNGM_ENDOMETRIUM	Endometrial/Uterine Cancer	-0.39083	-0.188202
ZDHHC9	palmitoylating	KURAMOCHI_OVARY	Ovarian Cancer	-0.633785	-1.77217
ZDHHC9	palmitoylating	COV362_OVARY	Ovarian Cancer	-0.66294	-1.03822
ZDHHC9	palmitoylating	NCIH1155_LUNG	Lung Cancer	0.474091	-0.187097
ZDHHC9	palmitoylating	NCIH1435_LUNG	Lung Cancer	2.02512	-1.71115
ZDHHC9	palmitoylating	HEC59_ENDOMETRIUM	Endometrial/Uterine Cancer	-0.68108	-0.875158
ZDHHC9	palmitoylating	SHP77_LUNG	Lung Cancer	-0.553448	-0.269158
ZDHHC9	palmitoylating	CORL105_LUNG	Lung Cancer	-0.113537	0.757401
ZDHHC9	palmitoylating	NCIH520_LUNG	Lung Cancer	5.39539	0.248383
ZDHHC9	palmitoylating	MIAPACA2_PANCREAS	Pancreatic Cancer	-0.882571	-0.223516
ZDHHC9	palmitoylating	SNU119_OVARY	Ovarian Cancer	0.434571	0.465549
ZDHHC9	palmitoylating	A2780_OVARY	Ovarian Cancer	-1.0426	-0.483816
ZDHHC9	palmitoylating	HCC1806_BREAST	Breast Cancer	-1.04843	-0.465177
ZDHHC9	palmitoylating	HCC1395_BREAST	Breast Cancer	-0.200353	-1.65478
ZDHHC9	palmitoylating	SNU423_LIVER	Liver Cancer	0.501302	0.493442
ZDHHC9	palmitoylating	PANC0203_PANCREAS	Pancreatic Cancer	-0.8586	0.785537
ZDHHC9	palmitoylating	HUH1_LIVER	Liver Cancer	0.91789	0.0158872
ZDHHC9	palmitoylating	NCIH2110_LUNG	Lung Cancer	1.97782	-0.546944
ZDHHC9	palmitoylating	NCIH1792_LUNG	Lung Cancer	-0.171846	-0.801511
ZDHHC9	palmitoylating	NCIN87_STOMACH	Gastric Cancer	0.259643	0.941246
ZDHHC9	palmitoylating	ISHIKAWAHERAKLIO02ER_ENDOMETRIUM	Endometrial/Uterine Cancer	1.87999	0.201797
ZDHHC9	palmitoylating	A375_SKIN	Skin Cancer	-1.01539	0.0150421
ZDHHC9	palmitoylating	NUGC3_STOMACH	Gastric Cancer	-0.258662	1.93239
ZDHHC9	palmitoylating	NCIH1568_LUNG	Lung Cancer	0.419669	-0.458748
ZDHHC9	palmitoylating	PATU8988T_PANCREAS	Pancreatic Cancer	-0.94412	-0.443537
ZDHHC9	palmitoylating	ZR751_BREAST	Breast Cancer	0.18708	-0.634781
ZDHHC9	palmitoylating	A2058_SKIN	Skin Cancer	-0.939585	0.643205
ZDHHC9	palmitoylating	RMUGS_OVARY	Ovarian Cancer	1.99791	0.0311997
ZDHHC9	palmitoylating	NCIH1581_LUNG	Lung Cancer	-0.610461	-0.31018
ZDHHC9	palmitoylating	BT549_BREAST	Breast Cancer	1.86833	2.29663
ZDHHC13	palmitoylating	ABC1_LUNG	Lung Cancer	0.460455	0.484621
ZDHHC13	palmitoylating	MKN1_STOMACH	Gastric Cancer	0.238509	-0.363818
ZDHHC13	palmitoylating	LK2_LUNG	Lung Cancer	0.334609	1.24118
ZDHHC13	palmitoylating	A101D_SKIN	Skin Cancer	-0.608087	0.622135
ZDHHC13	palmitoylating	NCIH446_LUNG	Lung Cancer	0.589732	-0.179045
ZDHHC13	palmitoylating	MKN7_STOMACH	Gastric Cancer	0.950107	1.55723
ZDHHC13	palmitoylating	CFPAC1_PANCREAS	Pancreatic Cancer	-0.892955	-0.878687
ZDHHC13	palmitoylating	OE33_OESOPHAGUS	Esophageal Cancer	1.39972	1.50459
ZDHHC13	palmitoylating	TE4_OESOPHAGUS	Esophageal Cancer	0.268254	1.53705
ZDHHC13	palmitoylating	HEC6_ENDOMETRIUM	Endometrial/Uterine Cancer	0.072622	0.82391
ZDHHC13	palmitoylating	EFM192A_BREAST	Breast Cancer	-0.796855	-0.856058
ZDHHC13	palmitoylating	NCIH1975_LUNG	Lung Cancer	0.302576	-0.15534
ZDHHC13	palmitoylating	NCIH2126_LUNG	Lung Cancer	-0.610375	-0.678919
ZDHHC13	palmitoylating	IGR39_SKIN	Skin Cancer	0.135545	-0.349877
ZDHHC13	palmitoylating	LCLC103H_LUNG	Lung Cancer	-0.0154697	0.402206
ZDHHC13	palmitoylating	HCC38_BREAST	Breast Cancer	0.260246	0.871185
ZDHHC13	palmitoylating	HEP3B217_LIVER	Liver Cancer	0.0337244	0.278856
ZDHHC13	palmitoylating	CAL51_BREAST	Breast Cancer	0.0646137	-0.202875
ZDHHC13	palmitoylating	L33_PANCREAS	Pancreatic Cancer	-0.193941	0.868012
ZDHHC13	palmitoylating	AGS_STOMACH	Gastric Cancer	1.17091	1.15728
ZDHHC13	palmitoylating	NCIH1650_LUNG	Lung Cancer	-0.280889	0.634767
ZDHHC13	palmitoylating	ASPC1_PANCREAS	Pancreatic Cancer	-0.00860543	-1.0981
ZDHHC13	palmitoylating	NCIH441_LUNG	Lung Cancer	0.619477	0.615535
ZDHHC13	palmitoylating	HCC1937_BREAST	Breast Cancer	-0.35182	-0.137407
ZDHHC13	palmitoylating	HEC265_ENDOMETRIUM	Endometrial/Uterine Cancer	1.23955	1.27675
ZDHHC13	palmitoylating	HS944T_SKIN	Skin Cancer	-1.2007	-0.0839051
ZDHHC13	palmitoylating	SH4_SKIN	Skin Cancer	-0.523427	-0.594735
ZDHHC13	palmitoylating	MCF7_BREAST	Breast Cancer	-0.57491	0.250032
ZDHHC13	palmitoylating	EFM19_BREAST	Breast Cancer	-0.571477	1.79559
ZDHHC13	palmitoylating	JHH7_LIVER	Liver Cancer	-0.708763	-0.238663
ZDHHC13	palmitoylating	NCIH2170_LUNG	Lung Cancer	-0.181357	-0.687327
ZDHHC13	palmitoylating	COLO679_SKIN	Skin Cancer	-0.144747	-0.154872
ZDHHC13	palmitoylating	HGC27_STOMACH	Gastric Cancer	-0.290041	-0.0671742
ZDHHC13	palmitoylating	LXF289_LUNG	Lung Cancer	-1.04511	-0.814279
ZDHHC13	palmitoylating	DMS273_LUNG	Lung Cancer	-0.563469	-1.58357
ZDHHC13	palmitoylating	HUPT4_PANCREAS	Pancreatic Cancer	4.19463	0.662241
ZDHHC13	palmitoylating	C32_SKIN	Skin Cancer	-0.12301	-0.498618
ZDHHC13	palmitoylating	KMRC1_KIDNEY	Kidney Cancer	0.617189	0.961739
ZDHHC13	palmitoylating	A704_KIDNEY	Kidney Cancer	-0.494826	-0.29126
ZDHHC13	palmitoylating	HDQP1_BREAST	Breast Cancer	-0.191653	-0.484254
ZDHHC13	palmitoylating	CAKI2_KIDNEY	Kidney Cancer	-0.491394	-1.24722
ZDHHC13	palmitoylating	SW1573_LUNG	Lung Cancer	0.45359	-0.0653387
ZDHHC13	palmitoylating	IALM_LUNG	Lung Cancer	-0.271737	0.352908
ZDHHC13	palmitoylating	KYSE70_OESOPHAGUS	Esophageal Cancer	0.564563	-0.460344
ZDHHC13	palmitoylating	DMS114_LUNG	Lung Cancer	-0.439912	-0.800812
ZDHHC13	palmitoylating	JIMT1_BREAST	Breast Cancer	3.46129	1.54088
ZDHHC13	palmitoylating	HCC827_LUNG	Lung Cancer	-0.620672	0.249233
ZDHHC13	palmitoylating	NCIH650_LUNG	Lung Cancer	-1.21443	-1.02201
ZDHHC13	palmitoylating	CORL23_LUNG	Lung Cancer	3.18215	0.843239
ZDHHC13	palmitoylating	AU565_BREAST	Breast Cancer	0.848287	0.778949
ZDHHC13	palmitoylating	PANC1_PANCREAS	Pancreatic Cancer	0.0154196	0.792092
ZDHHC13	palmitoylating	CAL851_BREAST	Breast Cancer	-0.264872	0.738212
ZDHHC13	palmitoylating	NCIH2052_PLEURA	Lung Cancer	0.727018	1.22658
ZDHHC13	palmitoylating	SNU719_STOMACH	Gastric Cancer	0.0302922	-0.796955
ZDHHC13	palmitoylating	A549_LUNG	Lung Cancer	0.288847	-0.598153
ZDHHC13	palmitoylating	VMRCRCW_KIDNEY	Kidney Cancer	-1.28193	-1.16366
ZDHHC13	palmitoylating	NCIH1048_LUNG	Lung Cancer	2.085	0.64314
ZDHHC13	palmitoylating	SKES1_BONE	Bone Cancer	-0.302626	-1.66702
ZDHHC13	palmitoylating	HEC1A_ENDOMETRIUM	Endometrial/Uterine Cancer	0.11724	-0.147269
ZDHHC13	palmitoylating	CALU1_LUNG	Lung Cancer	0.523377	-1.09304
ZDHHC13	palmitoylating	NCIH3255_LUNG	Lung Cancer	2.3836	1.27759
ZDHHC13	palmitoylating	HCC1833_LUNG	Lung Cancer	1.1343	0.384845
ZDHHC13	palmitoylating	HUH6_LIVER	Liver Cancer	-1.02681	-0.226325
ZDHHC13	palmitoylating	TE14_OESOPHAGUS	Esophageal Cancer	2.36415	0.97155
ZDHHC13	palmitoylating	SW1271_LUNG	Lung Cancer	-0.529148	-0.570648
ZDHHC13	palmitoylating	SJSA1_BONE	Bone Cancer	-0.625248	0.773553
ZDHHC13	palmitoylating	HCC1143_BREAST	Breast Cancer	0.355202	0.438876
ZDHHC13	palmitoylating	FUOV1_OVARY	Ovarian Cancer	-0.327795	-0.180948
ZDHHC13	palmitoylating	TYKNU_OVARY	Ovarian Cancer	-1.1721	-0.992074
ZDHHC13	palmitoylating	TE10_OESOPHAGUS	Esophageal Cancer	-0.614951	0.444326
ZDHHC13	palmitoylating	HS695T_SKIN	Skin Cancer	-0.715628	0.0374973
ZDHHC13	palmitoylating	PANC0403_PANCREAS	Pancreatic Cancer	1.83102	1.63258
ZDHHC13	palmitoylating	HCC70_BREAST	Breast Cancer	0.574859	-0.20541
ZDHHC13	palmitoylating	NCIH2172_LUNG	Lung Cancer	-0.539444	-0.485246
ZDHHC13	palmitoylating	CAOV3_OVARY	Ovarian Cancer	0.0588934	0.645396
ZDHHC13	palmitoylating	SQ1_LUNG	Lung Cancer	0.530242	1.24306
ZDHHC13	palmitoylating	SKHEP1_LIVER	Liver Cancer	-0.894099	-0.161737
ZDHHC13	palmitoylating	SNU685_ENDOMETRIUM	Endometrial/Uterine Cancer	-0.0532233	-0.0501028
ZDHHC13	palmitoylating	KYSE450_OESOPHAGUS	Esophageal Cancer	-0.0360626	-0.111109
ZDHHC13	palmitoylating	SBC5_LUNG	Lung Cancer	-0.621816	-1.01284
ZDHHC13	palmitoylating	KATOIII_STOMACH	Gastric Cancer	-0.275169	-0.436544
ZDHHC13	palmitoylating	KMRC20_KIDNEY	Kidney Cancer	0.0806304	0.592902
ZDHHC13	palmitoylating	JHH4_LIVER	Liver Cancer	-0.81516	-1.21201
ZDHHC13	palmitoylating	NCIH661_LUNG	Lung Cancer	-0.208814	-0.695672
ZDHHC13	palmitoylating	SW1990_PANCREAS	Pancreatic Cancer	-0.78427	-0.16204
ZDHHC13	palmitoylating	KYSE510_OESOPHAGUS	Esophageal Cancer	-0.0303424	1.68458
ZDHHC13	palmitoylating	NCIH146_LUNG	Lung Cancer	2.65474	0.0942574
ZDHHC13	palmitoylating	HCC1187_BREAST	Breast Cancer	0.840279	-0.0383482
ZDHHC13	palmitoylating	HUPT3_PANCREAS	Pancreatic Cancer	0.886041	0.930891
ZDHHC13	palmitoylating	RVH421_SKIN	Skin Cancer	-0.441056	-0.2648
ZDHHC13	palmitoylating	HS294T_SKIN	Skin Cancer	-0.34038	0.160538
ZDHHC13	palmitoylating	KP4_PANCREAS	Pancreatic Cancer	-0.182501	0.18886
ZDHHC13	palmitoylating	JHOS2_OVARY	Ovarian Cancer	1.13773	0.533841
ZDHHC13	palmitoylating	KYSE150_OESOPHAGUS	Esophageal Cancer	0.389524	0.81973
ZDHHC13	palmitoylating	RPMI7951_SKIN	Skin Cancer	-0.880371	-0.407947
ZDHHC13	palmitoylating	HLF_LIVER	Liver Cancer	-0.108138	-0.319734
ZDHHC13	palmitoylating	MDAMB157_BREAST	Breast Cancer	-0.02119	-0.201237
ZDHHC13	palmitoylating	MFE319_ENDOMETRIUM	Endometrial/Uterine Cancer	-0.256864	-1.45349
ZDHHC13	palmitoylating	SUIT2_PANCREAS	Pancreatic Cancer	-0.691603	0.185797
ZDHHC13	palmitoylating	NCIH1944_LUNG	Lung Cancer	-0.611519	-0.332771
ZDHHC13	palmitoylating	HCC2218_BREAST	Breast Cancer	-1.11719	-0.80614
ZDHHC13	palmitoylating	KPL1_BREAST	Breast Cancer	-0.557749	-0.0250912
ZDHHC13	palmitoylating	WM2664_SKIN	Skin Cancer	0.86316	-0.181559
ZDHHC13	palmitoylating	UACC62_SKIN	Skin Cancer	-0.606943	-1.08453
ZDHHC13	palmitoylating	K029AX_SKIN	Skin Cancer	-0.635544	-0.326815
ZDHHC13	palmitoylating	IGR1_SKIN	Skin Cancer	-1.19842	-0.544183
ZDHHC13	palmitoylating	PC3_PROSTATE	Prostate Cancer	0.209908	-0.122139
ZDHHC13	palmitoylating	TE6_OESOPHAGUS	Esophageal Cancer	0.526809	-0.755469
ZDHHC13	palmitoylating	NCIH226_LUNG	Lung Cancer	-0.311778	0.874117
ZDHHC13	palmitoylating	NCIH1437_LUNG	Lung Cancer	-0.223687	1.48399
ZDHHC13	palmitoylating	HEC50B_ENDOMETRIUM	Endometrial/Uterine Cancer	-0.320931	-0.647775
ZDHHC13	palmitoylating	TC71_BONE	Bone Cancer	-0.508555	-0.624235
ZDHHC13	palmitoylating	OVSAHO_OVARY	Ovarian Cancer	2.27148	1.06922
ZDHHC13	palmitoylating	CALU6_LUNG	Lung Cancer	-0.612663	-0.904014
ZDHHC13	palmitoylating	KYSE410_OESOPHAGUS	Esophageal Cancer	0.824262	0.472111
ZDHHC13	palmitoylating	NIHOVCAR3_OVARY	Ovarian Cancer	5.32838	2.00183
ZDHHC13	palmitoylating	IGR37_SKIN	Skin Cancer	0.0188517	0.389063
ZDHHC13	palmitoylating	HUG1N_STOMACH	Gastric Cancer	-1.2499	0.133787
ZDHHC13	palmitoylating	HCC1954_BREAST	Breast Cancer	0.554267	1.09585
ZDHHC13	palmitoylating	SAOS2_BONE	Bone Cancer	-0.247712	-0.145193
ZDHHC13	palmitoylating	SNGM_ENDOMETRIUM	Endometrial/Uterine Cancer	-0.412455	0.240759
ZDHHC13	palmitoylating	NCIH2286_LUNG	Lung Cancer	0.616045	-0.24159
ZDHHC13	palmitoylating	CORL88_LUNG	Lung Cancer	4.46691	1.79279
ZDHHC13	palmitoylating	MDAMB231_BREAST	Breast Cancer	-0.500546	0.227252
ZDHHC13	palmitoylating	HCC44_LUNG	Lung Cancer	-1.04054	-0.330145
ZDHHC13	palmitoylating	HCC1500_BREAST	Breast Cancer	0.82655	-0.177674
ZDHHC13	palmitoylating	KURAMOCHI_OVARY	Ovarian Cancer	-0.406734	-0.477908
ZDHHC13	palmitoylating	NCIH2291_LUNG	Lung Cancer	-0.515419	-2.17932
ZDHHC13	palmitoylating	CAKI1_KIDNEY	Kidney Cancer	-0.467369	0.748006
ZDHHC13	palmitoylating	COV362_OVARY	Ovarian Cancer	-0.856346	-0.415048
ZDHHC13	palmitoylating	OVCAR8_OVARY	Ovarian Cancer	-0.76139	-0.903231
ZDHHC13	palmitoylating	NCIH1703_LUNG	Lung Cancer	-0.941005	-1.51538
ZDHHC13	palmitoylating	LU65_LUNG	Lung Cancer	-1.64116	-7.18024
ZDHHC13	palmitoylating	NCIH1693_LUNG	Lung Cancer	-0.185933	0.200623
ZDHHC13	palmitoylating	NCIH1155_LUNG	Lung Cancer	2.19598	1.56225
ZDHHC13	palmitoylating	JHH5_LIVER	Liver Cancer	-0.851769	-0.98229
ZDHHC13	palmitoylating	SKMEL5_SKIN	Skin Cancer	-0.862066	-1.29029
ZDHHC13	palmitoylating	MDAMB436_BREAST	Breast Cancer	0.187027	-1.10301
ZDHHC13	palmitoylating	NCIH1435_LUNG	Lung Cancer	0.588588	-0.120085
ZDHHC13	palmitoylating	WM1799_SKIN	Skin Cancer	-0.0566555	-0.15431
ZDHHC13	palmitoylating	SKMEL2_SKIN	Skin Cancer	-0.343812	-0.0628163
ZDHHC13	palmitoylating	U2OS_BONE	Bone Cancer	0.0680458	0.767315
ZDHHC13	palmitoylating	NCIH1666_LUNG	Lung Cancer	0.00283505	0.0801372
ZDHHC13	palmitoylating	SNU1_STOMACH	Gastric Cancer	-0.752237	-0.422405
ZDHHC13	palmitoylating	CAMA1_BREAST	Breast Cancer	-0.685882	-0.55438
ZDHHC13	palmitoylating	CHAGOK1_LUNG	Lung Cancer	-1.03711	-1.11432
ZDHHC13	palmitoylating	WM115_SKIN	Skin Cancer	1.78412	0.523483
ZDHHC13	palmitoylating	NCIH522_LUNG	Lung Cancer	-0.137883	0.356257
ZDHHC13	palmitoylating	BXPC3_PANCREAS	Pancreatic Cancer	0.541682	1.2231
ZDHHC13	palmitoylating	HEC59_ENDOMETRIUM	Endometrial/Uterine Cancer	0.0348684	0.188603
ZDHHC13	palmitoylating	SKMEL30_SKIN	Skin Cancer	-0.771686	-0.235147
ZDHHC13	palmitoylating	TE11_OESOPHAGUS	Esophageal Cancer	0.179019	0.0711672
ZDHHC13	palmitoylating	SHP77_LUNG	Lung Cancer	-0.557749	-0.514221
ZDHHC13	palmitoylating	TE1_OESOPHAGUS	Esophageal Cancer	0.0371565	0.0690214
ZDHHC13	palmitoylating	MDAMB453_BREAST	Breast Cancer	-0.80944	-0.406861
ZDHHC13	palmitoylating	KYSE180_OESOPHAGUS	Esophageal Cancer	-0.343812	0.821739
ZDHHC13	palmitoylating	SKMEL3_SKIN	Skin Cancer	-0.493682	0.0629806
ZDHHC13	palmitoylating	NCIH647_LUNG	Lung Cancer	0.129824	1.1467
ZDHHC13	palmitoylating	MFE296_ENDOMETRIUM	Endometrial/Uterine Cancer	0.343762	0.369013
ZDHHC13	palmitoylating	HCC95_LUNG	Lung Cancer	-0.548596	-0.208055
ZDHHC13	palmitoylating	IPC298_SKIN	Skin Cancer	-0.690458	-1.35753
ZDHHC13	palmitoylating	HUH7_LIVER	Liver Cancer	-0.997064	-0.795067
ZDHHC13	palmitoylating	CORL105_LUNG	Lung Cancer	-0.648129	-0.0390292
ZDHHC13	palmitoylating	NCIH520_LUNG	Lung Cancer	0.324313	1.49301
ZDHHC13	palmitoylating	NCIH1573_LUNG	Lung Cancer	-0.092121	-0.0151113
ZDHHC13	palmitoylating	NCIH460_LUNG	Lung Cancer	-0.759101	0.31672
ZDHHC13	palmitoylating	MELJUSO_SKIN	Skin Cancer	-0.633256	-1.00001
ZDHHC13	palmitoylating	T47D_BREAST	Breast Cancer	-0.768254	-0.106163
ZDHHC13	palmitoylating	WM88_SKIN	Skin Cancer	0.0280041	-0.0669767
ZDHHC13	palmitoylating	EBC1_LUNG	Lung Cancer	0.0577494	1.04295
ZDHHC13	palmitoylating	MFE280_ENDOMETRIUM	Endometrial/Uterine Cancer	-0.108138	0.302553
ZDHHC13	palmitoylating	MIAPACA2_PANCREAS	Pancreatic Cancer	-1.22587	-0.171352
ZDHHC13	palmitoylating	SNU119_OVARY	Ovarian Cancer	-0.0783924	0.601172
ZDHHC13	palmitoylating	IGROV1_OVARY	Ovarian Cancer	-0.597791	0.080937
ZDHHC13	palmitoylating	A2780_OVARY	Ovarian Cancer	-0.926133	-0.961365
ZDHHC13	palmitoylating	HCC1806_BREAST	Breast Cancer	0.708713	0.959265
ZDHHC13	palmitoylating	HCC1395_BREAST	Breast Cancer	-0.636688	-1.0893
ZDHHC13	palmitoylating	NCIH2228_LUNG	Lung Cancer	0.420413	0.405238
ZDHHC13	palmitoylating	SNU423_LIVER	Liver Cancer	-0.759101	0.203924
ZDHHC13	palmitoylating	PANC0203_PANCREAS	Pancreatic Cancer	2.07928	2.35484
ZDHHC13	palmitoylating	MKN45_STOMACH	Gastric Cancer	-1.25562	-1.337
ZDHHC13	palmitoylating	LMSU_STOMACH	Gastric Cancer	-0.245424	1.38012
ZDHHC13	palmitoylating	NCIH838_LUNG	Lung Cancer	-0.595502	-0.117726
ZDHHC13	palmitoylating	NCIH196_LUNG	Lung Cancer	1.14917	0.805498
ZDHHC13	palmitoylating	RERFLCSQ1_LUNG	Lung Cancer	-0.862066	-1.42456
ZDHHC13	palmitoylating	OSRC2_KIDNEY	Kidney Cancer	0.470751	0.848259
ZDHHC13	palmitoylating	HEPG2_LIVER	Liver Cancer	-1.08516	-1.33894
ZDHHC13	palmitoylating	SKMEL28_SKIN	Skin Cancer	-0.120722	0.821506
ZDHHC13	palmitoylating	HUH1_LIVER	Liver Cancer	-0.969606	-1.64561
ZDHHC13	palmitoylating	NCIH358_LUNG	Lung Cancer	-0.657281	-0.558727
ZDHHC13	palmitoylating	NCIH2110_LUNG	Lung Cancer	-1.62743	-4.38071
ZDHHC13	palmitoylating	OVCAR4_OVARY	Ovarian Cancer	-0.119578	0.505173
ZDHHC13	palmitoylating	NCIH2122_LUNG	Lung Cancer	-0.439912	0.242815
ZDHHC13	palmitoylating	LUDLU1_LUNG	Lung Cancer	-0.414743	0.466254
ZDHHC13	palmitoylating	NCIH1792_LUNG	Lung Cancer	-0.341524	-0.25505
ZDHHC13	palmitoylating	RERFLCMS_LUNG	Lung Cancer	-0.624104	-0.221562
ZDHHC13	palmitoylating	BT20_BREAST	Breast Cancer	-1.12634	-1.12271
ZDHHC13	palmitoylating	HCC15_LUNG	Lung Cancer	-0.1539	0.0216738
ZDHHC13	palmitoylating	NCIN87_STOMACH	Gastric Cancer	-0.62296	0.248649
ZDHHC13	palmitoylating	IM95_STOMACH	Gastric Cancer	-0.770542	-0.937167
ZDHHC13	palmitoylating	WM793_SKIN	Skin Cancer	0.67668	1.14375
ZDHHC13	palmitoylating	ISHIKAWAHERAKLIO02ER_ENDOMETRIUM	Endometrial/Uterine Cancer	0.150417	-0.241771
ZDHHC13	palmitoylating	JHH1_LIVER	Liver Cancer	0.198467	0.232994
ZDHHC13	palmitoylating	MEWO_SKIN	Skin Cancer	-0.220254	-0.633468
ZDHHC13	palmitoylating	CAL120_BREAST	Breast Cancer	-0.585206	-0.0730494
ZDHHC13	palmitoylating	NCIH2030_LUNG	Lung Cancer	-0.78427	-0.925938
ZDHHC13	palmitoylating	COLO829_SKIN	Skin Cancer	-0.509699	-0.411142
ZDHHC13	palmitoylating	MDAMB468_BREAST	Breast Cancer	0.384947	0.437965
ZDHHC13	palmitoylating	A375_SKIN	Skin Cancer	-0.823168	-0.423412
ZDHHC13	palmitoylating	OV56_OVARY	Ovarian Cancer	-1.36545	0.310756
ZDHHC13	palmitoylating	TUHR4TKB_KIDNEY	Kidney Cancer	0.0646137	-0.0252505
ZDHHC13	palmitoylating	NUGC3_STOMACH	Gastric Cancer	1.68916	1.95029
ZDHHC13	palmitoylating	KYSE30_OESOPHAGUS	Esophageal Cancer	0.711001	0.601936
ZDHHC13	palmitoylating	NCIH1568_LUNG	Lung Cancer	0.82655	0.352923
ZDHHC13	palmitoylating	JHUEM2_ENDOMETRIUM	Endometrial/Uterine Cancer	-0.208814	-0.636685
ZDHHC13	palmitoylating	COLO741_SKIN	Skin Cancer	-0.179069	0.0143512
ZDHHC13	palmitoylating	PATU8988T_PANCREAS	Pancreatic Cancer	0.600028	0.841175
ZDHHC13	palmitoylating	KP2_PANCREAS	Pancreatic Cancer	0.90549	1.32236
ZDHHC13	palmitoylating	QGP1_PANCREAS	Pancreatic Cancer	0.126392	-0.225719
ZDHHC13	palmitoylating	SKNMC_BONE	Bone Cancer	-0.612663	-1.08512
ZDHHC13	palmitoylating	OV90_OVARY	Ovarian Cancer	-0.997064	0.647145
ZDHHC13	palmitoylating	NCIH2009_LUNG	Lung Cancer	1.01189	1.53185
ZDHHC13	palmitoylating	NCIH1793_LUNG	Lung Cancer	0.0119874	0.87173
ZDHHC13	palmitoylating	PC14_LUNG	Lung Cancer	0.843711	0.190015
ZDHHC13	palmitoylating	A498_KIDNEY	Kidney Cancer	-0.092121	-0.568219
ZDHHC13	palmitoylating	NCIH1299_LUNG	Lung Cancer	-0.693891	0.105903
ZDHHC13	palmitoylating	DV90_LUNG	Lung Cancer	-0.241991	0.516298
ZDHHC13	palmitoylating	ZR751_BREAST	Breast Cancer	2.23144	1.84022
ZDHHC13	palmitoylating	LNCAPCLONEFGC_PROSTATE	Prostate Cancer	-0.40559	0.370924
ZDHHC13	palmitoylating	UACC257_SKIN	Skin Cancer	-0.977615	-2.03691
ZDHHC13	palmitoylating	CORL47_LUNG	Lung Cancer	1.54158	-0.351841
ZDHHC13	palmitoylating	TCCPAN2_PANCREAS	Pancreatic Cancer	-0.362116	-0.767298
ZDHHC13	palmitoylating	A2058_SKIN	Skin Cancer	-0.732788	-0.610359
ZDHHC13	palmitoylating	RMUGS_OVARY	Ovarian Cancer	0.228213	0.487016
ZDHHC13	palmitoylating	HEYA8_OVARY	Ovarian Cancer	-0.451352	0.356122
ZDHHC13	palmitoylating	NCIH1581_LUNG	Lung Cancer	-0.393006	0.0275958
ZDHHC13	palmitoylating	BT549_BREAST	Breast Cancer	-0.531436	-0.721579
ZDHHC13	palmitoylating	NCIH292_LUNG	Lung Cancer	2.34699	2.21329
ZDHHC13	palmitoylating	NCIH23_LUNG	Lung Cancer	-0.613807	-0.220779
ZDHHC13	palmitoylating	NCIH1355_LUNG	Lung Cancer	-1.10918	-0.549268
ZDHHC13	palmitoylating	JHH6_LIVER	Liver Cancer	-0.215678	-0.648767
ZDHHC13	palmitoylating	VCAP_PROSTATE	Prostate Cancer	0.0920709	-0.317589
ZDHHC13	palmitoylating	HEC251_ENDOMETRIUM	Endometrial/Uterine Cancer	0.300288	0.991034
ZDHHC13	palmitoylating	SU8686_PANCREAS	Pancreatic Cancer	2.29093	1.73099
ZDHHC13	palmitoylating	LOXIMVI_SKIN	Skin Cancer	-0.140171	-0.846335
ZDHHC13	palmitoylating	A673_BONE	Bone Cancer	-0.433048	-0.911521
ZDHHC14	palmitoylating	MKN1_STOMACH	Gastric Cancer	0.763915	1.28324
ZDHHC14	palmitoylating	CFPAC1_PANCREAS	Pancreatic Cancer	-0.236686	0.055899
ZDHHC14	palmitoylating	OE33_OESOPHAGUS	Esophageal Cancer	-0.530981	0.12803
ZDHHC14	palmitoylating	NCIH1975_LUNG	Lung Cancer	-0.323573	-0.0503405
ZDHHC14	palmitoylating	NCIH441_LUNG	Lung Cancer	-0.90936	-0.76849
ZDHHC14	palmitoylating	HS944T_SKIN	Skin Cancer	-0.458108	-0.556752
ZDHHC14	palmitoylating	JHH7_LIVER	Liver Cancer	0.976929	2.31257
ZDHHC14	palmitoylating	NCIH2170_LUNG	Lung Cancer	0.0351858	-0.253704
ZDHHC14	palmitoylating	COLO679_SKIN	Skin Cancer	2.1485	0.772353
ZDHHC14	palmitoylating	HGC27_STOMACH	Gastric Cancer	-0.584234	-0.561124
ZDHHC14	palmitoylating	DMS273_LUNG	Lung Cancer	0.421973	0.0594287
ZDHHC14	palmitoylating	C32_SKIN	Skin Cancer	2.66702	1.46177
ZDHHC14	palmitoylating	CAKI2_KIDNEY	Kidney Cancer	0.127678	-0.389084
ZDHHC14	palmitoylating	JIMT1_BREAST	Breast Cancer	-1.13919	-0.534052
ZDHHC14	palmitoylating	HCC827_LUNG	Lung Cancer	-0.407658	-1.01887
ZDHHC14	palmitoylating	A549_LUNG	Lung Cancer	-0.853304	-0.467253
ZDHHC14	palmitoylating	NCIH3255_LUNG	Lung Cancer	-0.460911	0.498731
ZDHHC14	palmitoylating	TE14_OESOPHAGUS	Esophageal Cancer	-0.584234	-0.816272
ZDHHC14	palmitoylating	HS695T_SKIN	Skin Cancer	1.27122	1.57815
ZDHHC14	palmitoylating	HCC70_BREAST	Breast Cancer	0.923675	-0.472117
ZDHHC14	palmitoylating	NCIH2172_LUNG	Lung Cancer	-0.987838	-1.01334
ZDHHC14	palmitoylating	SQ1_LUNG	Lung Cancer	-0.867318	-1.27983
ZDHHC14	palmitoylating	SBC5_LUNG	Lung Cancer	-0.474925	-0.80701
ZDHHC14	palmitoylating	KATOIII_STOMACH	Gastric Cancer	0.884436	-0.528045
ZDHHC14	palmitoylating	RVH421_SKIN	Skin Cancer	2.59135	0.986145
ZDHHC14	palmitoylating	NCIH1944_LUNG	Lung Cancer	-0.407658	-0.887057
ZDHHC14	palmitoylating	HCC2218_BREAST	Breast Cancer	-0.822473	-1.08161
ZDHHC14	palmitoylating	KPL1_BREAST	Breast Cancer	-0.755206	-0.355681
ZDHHC14	palmitoylating	UACC62_SKIN	Skin Cancer	0.337889	-0.0633151
ZDHHC14	palmitoylating	TC71_BONE	Bone Cancer	-0.472122	-2.25614
ZDHHC14	palmitoylating	CORL88_LUNG	Lung Cancer	1.3497	2.59172
ZDHHC14	palmitoylating	HCC44_LUNG	Lung Cancer	-0.539389	-0.316642
ZDHHC14	palmitoylating	HCC1500_BREAST	Breast Cancer	-0.539389	-1.30457
ZDHHC14	palmitoylating	KURAMOCHI_OVARY	Ovarian Cancer	-0.875726	-1.10547
ZDHHC14	palmitoylating	COV362_OVARY	Ovarian Cancer	0.0211718	0.0078864
ZDHHC14	palmitoylating	MDAMB436_BREAST	Breast Cancer	0.559311	-0.079135
ZDHHC14	palmitoylating	NCIH1435_LUNG	Lung Cancer	2.38394	0.752403
ZDHHC14	palmitoylating	SKMEL2_SKIN	Skin Cancer	-0.536587	-0.423481
ZDHHC14	palmitoylating	HEC59_ENDOMETRIUM	Endometrial/Uterine Cancer	0.00155215	-0.0380872
ZDHHC14	palmitoylating	TE11_OESOPHAGUS	Esophageal Cancer	-1.10836	-0.311545
ZDHHC14	palmitoylating	SHP77_LUNG	Lung Cancer	3.25841	1.46571
ZDHHC14	palmitoylating	HUH7_LIVER	Liver Cancer	0.248199	0.0706403
ZDHHC14	palmitoylating	CORL105_LUNG	Lung Cancer	-0.0236731	0.517434
ZDHHC14	palmitoylating	NCIH520_LUNG	Lung Cancer	-0.99905	-0.800614
ZDHHC14	palmitoylating	NCIH1573_LUNG	Lung Cancer	-0.856107	-0.338263
ZDHHC14	palmitoylating	EBC1_LUNG	Lung Cancer	0.315466	-0.133836
ZDHHC14	palmitoylating	MIAPACA2_PANCREAS	Pancreatic Cancer	7.00857	3.26999
ZDHHC14	palmitoylating	SNU119_OVARY	Ovarian Cancer	-0.138588	0.0911862
ZDHHC14	palmitoylating	A2780_OVARY	Ovarian Cancer	-1.01587	-0.897612
ZDHHC14	palmitoylating	HCC1806_BREAST	Breast Cancer	-1.00746	0.213459
ZDHHC14	palmitoylating	HCC1395_BREAST	Breast Cancer	-0.247898	-0.0993736
ZDHHC14	palmitoylating	SKMEL28_SKIN	Skin Cancer	1.27403	0.213315
ZDHHC14	palmitoylating	HUH1_LIVER	Liver Cancer	-0.189039	-0.257931
ZDHHC14	palmitoylating	NCIH358_LUNG	Lung Cancer	-0.64029	-0.388279
ZDHHC14	palmitoylating	NCIH2110_LUNG	Lung Cancer	0.273424	0.0610656
ZDHHC14	palmitoylating	NCIH1792_LUNG	Lung Cancer	1.3469	1.93264
ZDHHC14	palmitoylating	MEWO_SKIN	Skin Cancer	0.0744251	-0.564578
ZDHHC14	palmitoylating	A375_SKIN	Skin Cancer	-0.194644	0.693645
ZDHHC14	palmitoylating	NUGC3_STOMACH	Gastric Cancer	-0.4497	1.09918
ZDHHC14	palmitoylating	NCIH1568_LUNG	Lung Cancer	-0.0993489	0.222558
ZDHHC14	palmitoylating	PATU8988T_PANCREAS	Pancreatic Cancer	-0.525375	0.142884
ZDHHC14	palmitoylating	PC14_LUNG	Lung Cancer	-0.18063	-0.402491
ZDHHC14	palmitoylating	A498_KIDNEY	Kidney Cancer	-0.95981	-1.77642
ZDHHC14	palmitoylating	NCIH1299_LUNG	Lung Cancer	0.270622	-0.210323
ZDHHC14	palmitoylating	DV90_LUNG	Lung Cancer	1.24039	1.18855
ZDHHC14	palmitoylating	ZR751_BREAST	Breast Cancer	-0.452502	-0.580004
ZDHHC14	palmitoylating	A2058_SKIN	Skin Cancer	0.797549	-0.109863
ZDHHC14	palmitoylating	NCIH1581_LUNG	Lung Cancer	-0.404855	-1.20243
ZDHHC14	palmitoylating	VCAP_PROSTATE	Prostate Cancer	-0.88974	0.13152
ZDHHC14	palmitoylating	SU8686_PANCREAS	Pancreatic Cancer	1.46181	1.69891
ZDHHC16	palmitoylating	MKN1_STOMACH	Gastric Cancer	-0.494859	-0.781142
ZDHHC16	palmitoylating	TE4_OESOPHAGUS	Esophageal Cancer	-0.0802928	-0.119816
ZDHHC16	palmitoylating	NCIH441_LUNG	Lung Cancer	1.27147	0.9314
ZDHHC16	palmitoylating	HCC1937_BREAST	Breast Cancer	-1.501	-0.440638
ZDHHC16	palmitoylating	NCIH2170_LUNG	Lung Cancer	-1.49447	-1.5435
ZDHHC16	palmitoylating	LXF289_LUNG	Lung Cancer	-1.1768	-0.191319
ZDHHC16	palmitoylating	C32_SKIN	Skin Cancer	-0.732419	-1.43084
ZDHHC16	palmitoylating	SW1573_LUNG	Lung Cancer	1.33855	0.490978
ZDHHC16	palmitoylating	KYSE70_OESOPHAGUS	Esophageal Cancer	0.978014	-0.258455
ZDHHC16	palmitoylating	A549_LUNG	Lung Cancer	1.07024	1.16778
ZDHHC16	palmitoylating	HEC1A_ENDOMETRIUM	Endometrial/Uterine Cancer	0.555996	0.062389
ZDHHC16	palmitoylating	HUH6_LIVER	Liver Cancer	-0.387724	0.422789
ZDHHC16	palmitoylating	TE14_OESOPHAGUS	Esophageal Cancer	-0.887997	-0.242868
ZDHHC16	palmitoylating	SQ1_LUNG	Lung Cancer	0.174968	0.508065
ZDHHC16	palmitoylating	SNU685_ENDOMETRIUM	Endometrial/Uterine Cancer	-0.724966	0.706428
ZDHHC16	palmitoylating	KATOIII_STOMACH	Gastric Cancer	-0.325306	-0.22108
ZDHHC16	palmitoylating	NCIH146_LUNG	Lung Cancer	0.462835	0.577558
ZDHHC16	palmitoylating	HCC1187_BREAST	Breast Cancer	-1.47305	-0.0381486
ZDHHC16	palmitoylating	HUPT3_PANCREAS	Pancreatic Cancer	-0.963458	0.077816
ZDHHC16	palmitoylating	JHOS2_OVARY	Ovarian Cancer	-0.224692	-0.138246
ZDHHC16	palmitoylating	KYSE150_OESOPHAGUS	Esophageal Cancer	0.0324319	0.360236
ZDHHC16	palmitoylating	NCIH1944_LUNG	Lung Cancer	0.261608	0.434195
ZDHHC16	palmitoylating	K029AX_SKIN	Skin Cancer	-1.27182	-0.0954839
ZDHHC16	palmitoylating	NCIH1437_LUNG	Lung Cancer	0.202916	-0.0919179
ZDHHC16	palmitoylating	TC71_BONE	Bone Cancer	0.250428	-0.176052
ZDHHC16	palmitoylating	NIHOVCAR3_OVARY	Ovarian Cancer	0.62214	-0.818924
ZDHHC16	palmitoylating	SAOS2_BONE	Bone Cancer	0.120935	1.16196
ZDHHC16	palmitoylating	HCC1500_BREAST	Breast Cancer	-0.0150802	-0.191301
ZDHHC16	palmitoylating	KURAMOCHI_OVARY	Ovarian Cancer	-1.41995	-0.891947
ZDHHC16	palmitoylating	NCIH1155_LUNG	Lung Cancer	0.790761	-0.724045
ZDHHC16	palmitoylating	MDAMB436_BREAST	Breast Cancer	-0.983953	-0.0548892
ZDHHC16	palmitoylating	NCIH1435_LUNG	Lung Cancer	1.52673	0.193484
ZDHHC16	palmitoylating	SNU1_STOMACH	Gastric Cancer	0.0957812	0.550518
ZDHHC16	palmitoylating	HEC59_ENDOMETRIUM	Endometrial/Uterine Cancer	0.273718	-0.491928
ZDHHC16	palmitoylating	SHP77_LUNG	Lung Cancer	0.328683	0.4833
ZDHHC16	palmitoylating	NCIH1573_LUNG	Lung Cancer	0.758155	1.74749
ZDHHC16	palmitoylating	A2780_OVARY	Ovarian Cancer	0.267197	-0.0706547
ZDHHC16	palmitoylating	HCC1806_BREAST	Breast Cancer	-0.935509	0.173233
ZDHHC16	palmitoylating	HCC1395_BREAST	Breast Cancer	-1.4628	-0.956692
ZDHHC16	palmitoylating	OSRC2_KIDNEY	Kidney Cancer	0.534569	3.37893
ZDHHC16	palmitoylating	NCIH2122_LUNG	Lung Cancer	-0.00390088	0.809494
ZDHHC16	palmitoylating	NCIH1792_LUNG	Lung Cancer	0.0547905	-0.161359
ZDHHC16	palmitoylating	NCIN87_STOMACH	Gastric Cancer	-0.410082	-0.7465
ZDHHC16	palmitoylating	WM793_SKIN	Skin Cancer	0.647293	-0.42054
ZDHHC16	palmitoylating	NCIH2030_LUNG	Lung Cancer	-0.0849508	0.442186
ZDHHC16	palmitoylating	TUHR4TKB_KIDNEY	Kidney Cancer	0.0967128	0.886204
ZDHHC16	palmitoylating	NUGC3_STOMACH	Gastric Cancer	-0.675591	-0.422284
ZDHHC16	palmitoylating	NCIH1568_LUNG	Lung Cancer	0.150746	-0.286471
ZDHHC16	palmitoylating	DV90_LUNG	Lung Cancer	-0.574045	-1.60212
ZDHHC16	palmitoylating	CORL47_LUNG	Lung Cancer	-2.00127	-3.93319
ZDHHC16	palmitoylating	RMUGS_OVARY	Ovarian Cancer	-0.573114	-0.245793
ZDHHC16	palmitoylating	NCIH1581_LUNG	Lung Cancer	1.66554	1.10807
ZDHHC16	palmitoylating	NCIH23_LUNG	Lung Cancer	-1.29045	1.63137
ZDHHC16	palmitoylating	NCIH1355_LUNG	Lung Cancer	-0.289905	-0.316425
ZDHHC16	palmitoylating	SU8686_PANCREAS	Pancreatic Cancer	-1.77116	-0.201309
ZDHHC17	palmitoylating	ABC1_LUNG	Lung Cancer	0.0532275	-0.131235
ZDHHC17	palmitoylating	MKN7_STOMACH	Gastric Cancer	-1.04104	-0.253148
ZDHHC17	palmitoylating	OE33_OESOPHAGUS	Esophageal Cancer	-1.0248	1.74686
ZDHHC17	palmitoylating	TE4_OESOPHAGUS	Esophageal Cancer	-0.71911	1.02334
ZDHHC17	palmitoylating	HEC6_ENDOMETRIUM	Endometrial/Uterine Cancer	-0.013226	0.306639
ZDHHC17	palmitoylating	NCIH2126_LUNG	Lung Cancer	0.0266461	-0.796914
ZDHHC17	palmitoylating	LCLC103H_LUNG	Lung Cancer	1.14454	1.56167
ZDHHC17	palmitoylating	HEP3B217_LIVER	Liver Cancer	1.34833	-0.119399
ZDHHC17	palmitoylating	CAL51_BREAST	Breast Cancer	2.60209	0.478802
ZDHHC17	palmitoylating	L33_PANCREAS	Pancreatic Cancer	-0.578819	-0.167578
ZDHHC17	palmitoylating	NCIH441_LUNG	Lung Cancer	1.87553	1.5162
ZDHHC17	palmitoylating	HS944T_SKIN	Skin Cancer	-1.14589	-0.791266
ZDHHC17	palmitoylating	SH4_SKIN	Skin Cancer	-0.248028	-0.27192
ZDHHC17	palmitoylating	MCF7_BREAST	Breast Cancer	-0.293807	-0.414498
ZDHHC17	palmitoylating	EFM19_BREAST	Breast Cancer	0.29246	1.22216
ZDHHC17	palmitoylating	JHH7_LIVER	Liver Cancer	1.54326	0.870962
ZDHHC17	palmitoylating	NCIH2170_LUNG	Lung Cancer	-1.00264	-2.2148
ZDHHC17	palmitoylating	COLO679_SKIN	Skin Cancer	0.180228	-0.477989
ZDHHC17	palmitoylating	HGC27_STOMACH	Gastric Cancer	-0.757505	1.05578
ZDHHC17	palmitoylating	LXF289_LUNG	Lung Cancer	0.437181	-0.650133
ZDHHC17	palmitoylating	DMS273_LUNG	Lung Cancer	-1.26846	-1.2577
ZDHHC17	palmitoylating	HUPT4_PANCREAS	Pancreatic Cancer	-1.50031	0.954932
ZDHHC17	palmitoylating	C32_SKIN	Skin Cancer	0.147739	-0.718807
ZDHHC17	palmitoylating	KMRC1_KIDNEY	Kidney Cancer	-1.30833	-0.28129
ZDHHC17	palmitoylating	HDQP1_BREAST	Breast Cancer	-1.58891	-1.05996
ZDHHC17	palmitoylating	CAKI2_KIDNEY	Kidney Cancer	0.720716	-0.101977
ZDHHC17	palmitoylating	SW1573_LUNG	Lung Cancer	1.68946	0.0491312
ZDHHC17	palmitoylating	IALM_LUNG	Lung Cancer	1.87553	1.9827
ZDHHC17	palmitoylating	DMS114_LUNG	Lung Cancer	3.17802	-0.335768
ZDHHC17	palmitoylating	JIMT1_BREAST	Breast Cancer	-1.61697	0.319023
ZDHHC17	palmitoylating	HCC827_LUNG	Lung Cancer	0.7281	0.599726
ZDHHC17	palmitoylating	NCIH650_LUNG	Lung Cancer	1.22724	-0.85735
ZDHHC17	palmitoylating	AU565_BREAST	Breast Cancer	-0.890412	0.142353
ZDHHC17	palmitoylating	A549_LUNG	Lung Cancer	0.434228	-0.0698996
ZDHHC17	palmitoylating	VMRCRCW_KIDNEY	Kidney Cancer	0.218623	0.232915
ZDHHC17	palmitoylating	HEC1A_ENDOMETRIUM	Endometrial/Uterine Cancer	-0.696959	-0.0722274
ZDHHC17	palmitoylating	HUH6_LIVER	Liver Cancer	-0.5419	-2.04953
ZDHHC17	palmitoylating	TE14_OESOPHAGUS	Esophageal Cancer	-0.72797	-0.572371
ZDHHC17	palmitoylating	SW1271_LUNG	Lung Cancer	1.11944	0.37792
ZDHHC17	palmitoylating	SJSA1_BONE	Bone Cancer	0.553844	2.31616
ZDHHC17	palmitoylating	TYKNU_OVARY	Ovarian Cancer	-0.683668	-0.416795
ZDHHC17	palmitoylating	HS695T_SKIN	Skin Cancer	-0.91404	-0.200182
ZDHHC17	palmitoylating	NCIH2172_LUNG	Lung Cancer	0.132972	0.696934
ZDHHC17	palmitoylating	CAOV3_OVARY	Ovarian Cancer	0.240774	1.0158
ZDHHC17	palmitoylating	SKHEP1_LIVER	Liver Cancer	-0.530086	-0.333302
ZDHHC17	palmitoylating	SNU685_ENDOMETRIUM	Endometrial/Uterine Cancer	0.682321	0.768935
ZDHHC17	palmitoylating	KYSE450_OESOPHAGUS	Esophageal Cancer	-0.993784	-0.712231
ZDHHC17	palmitoylating	KATOIII_STOMACH	Gastric Cancer	-1.2212	-2.66091
ZDHHC17	palmitoylating	KMRC20_KIDNEY	Kidney Cancer	-0.0929702	-0.365243
ZDHHC17	palmitoylating	NCIH661_LUNG	Lung Cancer	1.25677	0.398913
ZDHHC17	palmitoylating	SW1990_PANCREAS	Pancreatic Cancer	-1.00117	-0.996099
ZDHHC17	palmitoylating	KYSE510_OESOPHAGUS	Esophageal Cancer	-0.826912	0.767971
ZDHHC17	palmitoylating	NCIH146_LUNG	Lung Cancer	1.77511	0.378321
ZDHHC17	palmitoylating	HCC1187_BREAST	Breast Cancer	-0.769319	-0.804632
ZDHHC17	palmitoylating	HUPT3_PANCREAS	Pancreatic Cancer	-1.55642	0.310903
ZDHHC17	palmitoylating	RVH421_SKIN	Skin Cancer	-0.205203	-0.682033
ZDHHC17	palmitoylating	HS294T_SKIN	Skin Cancer	-0.0885399	0.195076
ZDHHC17	palmitoylating	JHOS2_OVARY	Ovarian Cancer	0.0665182	0.915773
ZDHHC17	palmitoylating	KYSE150_OESOPHAGUS	Esophageal Cancer	-0.2879	-0.557825
ZDHHC17	palmitoylating	RPMI7951_SKIN	Skin Cancer	0.162507	-0.252544
ZDHHC17	palmitoylating	HLF_LIVER	Liver Cancer	0.137402	0.822778
ZDHHC17	palmitoylating	MFE319_ENDOMETRIUM	Endometrial/Uterine Cancer	-1.39546	-2.95788
ZDHHC17	palmitoylating	SUIT2_PANCREAS	Pancreatic Cancer	0.912693	-0.126133
ZDHHC17	palmitoylating	NCIH1944_LUNG	Lung Cancer	2.02911	1.49068
ZDHHC17	palmitoylating	HCC2218_BREAST	Breast Cancer	-1.48259	-0.424777
ZDHHC17	palmitoylating	KPL1_BREAST	Breast Cancer	0.10639	1.56705
ZDHHC17	palmitoylating	WM2664_SKIN	Skin Cancer	0.0473205	0.17409
ZDHHC17	palmitoylating	UACC62_SKIN	Skin Cancer	0.184658	-1.09617
ZDHHC17	palmitoylating	K029AX_SKIN	Skin Cancer	-0.153517	-0.330351
ZDHHC17	palmitoylating	IGR1_SKIN	Skin Cancer	0.849193	0.681039
ZDHHC17	palmitoylating	PC3_PROSTATE	Prostate Cancer	-0.463633	-0.0885921
ZDHHC17	palmitoylating	TE6_OESOPHAGUS	Esophageal Cancer	-0.0161795	-1.8039
ZDHHC17	palmitoylating	NCIH226_LUNG	Lung Cancer	0.73253	2.00394
ZDHHC17	palmitoylating	TC71_BONE	Bone Cancer	0.831472	-0.608383
ZDHHC17	palmitoylating	NIHOVCAR3_OVARY	Ovarian Cancer	0.231914	0.0286579
ZDHHC17	palmitoylating	IGR37_SKIN	Skin Cancer	-1.11635	-0.367815
ZDHHC17	palmitoylating	HUG1N_STOMACH	Gastric Cancer	-1.41318	-0.0308803
ZDHHC17	palmitoylating	HCC1954_BREAST	Breast Cancer	-0.680714	0.546642
ZDHHC17	palmitoylating	SAOS2_BONE	Bone Cancer	1.45613	-0.166756
ZDHHC17	palmitoylating	NCIH2286_LUNG	Lung Cancer	0.651309	0.810287
ZDHHC17	palmitoylating	CORL88_LUNG	Lung Cancer	2.17679	1.87438
ZDHHC17	palmitoylating	MDAMB231_BREAST	Breast Cancer	-0.0279934	1.46777
ZDHHC17	palmitoylating	HCC44_LUNG	Lung Cancer	-0.199296	-1.55013
ZDHHC17	palmitoylating	HCC1500_BREAST	Breast Cancer	2.18712	0.447778
ZDHHC17	palmitoylating	KURAMOCHI_OVARY	Ovarian Cancer	0.350053	0.394568
ZDHHC17	palmitoylating	CAKI1_KIDNEY	Kidney Cancer	-0.482831	2.55888
ZDHHC17	palmitoylating	COV362_OVARY	Ovarian Cancer	-1.31867	-0.718627
ZDHHC17	palmitoylating	NCIH1703_LUNG	Lung Cancer	-0.379459	-1.97893
ZDHHC17	palmitoylating	LU65_LUNG	Lung Cancer	-0.682191	-3.02297
ZDHHC17	palmitoylating	NCIH1693_LUNG	Lung Cancer	-1.20348	-0.0498043
ZDHHC17	palmitoylating	NCIH1155_LUNG	Lung Cancer	1.92722	0.949165
ZDHHC17	palmitoylating	JHH5_LIVER	Liver Cancer	0.00154146	0.868421
ZDHHC17	palmitoylating	MDAMB436_BREAST	Breast Cancer	0.280646	0.72662
ZDHHC17	palmitoylating	NCIH1435_LUNG	Lung Cancer	-1.4501	-2.0014
ZDHHC17	palmitoylating	WM1799_SKIN	Skin Cancer	1.52406	-0.243152
ZDHHC17	palmitoylating	SKMEL2_SKIN	Skin Cancer	0.530216	-0.0940832
ZDHHC17	palmitoylating	U2OS_BONE	Bone Cancer	1.01163	-0.4027
ZDHHC17	palmitoylating	SNU1_STOMACH	Gastric Cancer	0.801937	0.715077
ZDHHC17	palmitoylating	CAMA1_BREAST	Breast Cancer	0.581902	0.122801
ZDHHC17	palmitoylating	NCIH522_LUNG	Lung Cancer	0.694134	0.4375
ZDHHC17	palmitoylating	HEC59_ENDOMETRIUM	Endometrial/Uterine Cancer	0.60553	-0.223442
ZDHHC17	palmitoylating	SKMEL30_SKIN	Skin Cancer	-0.642319	-0.565231
ZDHHC17	palmitoylating	TE11_OESOPHAGUS	Esophageal Cancer	-1.37478	-1.51974
ZDHHC17	palmitoylating	SHP77_LUNG	Lung Cancer	0.261448	-0.13958
ZDHHC17	palmitoylating	TE1_OESOPHAGUS	Esophageal Cancer	-0.416377	-0.261423
ZDHHC17	palmitoylating	MDAMB453_BREAST	Breast Cancer	-0.837249	-1.53843
ZDHHC17	palmitoylating	SKMEL3_SKIN	Skin Cancer	-0.320389	-0.307714
ZDHHC17	palmitoylating	NCIH647_LUNG	Lung Cancer	-0.685145	0.33662
ZDHHC17	palmitoylating	MFE296_ENDOMETRIUM	Endometrial/Uterine Cancer	0.112297	0.377293
ZDHHC17	palmitoylating	IPC298_SKIN	Skin Cancer	-0.885982	-0.402018
ZDHHC17	palmitoylating	HUH7_LIVER	Liver Cancer	0.468193	0.624484
ZDHHC17	palmitoylating	NCIH520_LUNG	Lung Cancer	-0.775226	1.13046
ZDHHC17	palmitoylating	NCIH1573_LUNG	Lung Cancer	2.28459	0.713978
ZDHHC17	palmitoylating	NCIH460_LUNG	Lung Cancer	-0.735354	-0.535083
ZDHHC17	palmitoylating	MELJUSO_SKIN	Skin Cancer	-0.569959	-0.881933
ZDHHC17	palmitoylating	T47D_BREAST	Breast Cancer	0.183181	0.605254
ZDHHC17	palmitoylating	EBC1_LUNG	Lung Cancer	-0.389796	-0.035415
ZDHHC17	palmitoylating	MIAPACA2_PANCREAS	Pancreatic Cancer	-1.50769	-0.84106
ZDHHC17	palmitoylating	IGROV1_OVARY	Ovarian Cancer	-0.397179	0.130437
ZDHHC17	palmitoylating	HCC1395_BREAST	Breast Cancer	-1.09863	-1.37877
ZDHHC17	palmitoylating	NCIH2228_LUNG	Lung Cancer	0.54203	0.523076
ZDHHC17	palmitoylating	MKN45_STOMACH	Gastric Cancer	-0.0161795	0.419931
ZDHHC17	palmitoylating	LMSU_STOMACH	Gastric Cancer	-0.132842	1.4013
ZDHHC17	palmitoylating	NCIH196_LUNG	Lung Cancer	2.69365	1.93509
ZDHHC17	palmitoylating	OSRC2_KIDNEY	Kidney Cancer	2.42931	-0.265266
ZDHHC17	palmitoylating	HEPG2_LIVER	Liver Cancer	-0.85054	0.217119
ZDHHC17	palmitoylating	SKMEL28_SKIN	Skin Cancer	-1.26551	-0.72675
ZDHHC17	palmitoylating	HUH1_LIVER	Liver Cancer	-0.383889	-0.314663
ZDHHC17	palmitoylating	NCIH358_LUNG	Lung Cancer	0.0251694	-0.4649
ZDHHC17	palmitoylating	NCIH2110_LUNG	Lung Cancer	-0.652656	-3.19611
ZDHHC17	palmitoylating	LUDLU1_LUNG	Lung Cancer	-0.66447	0.409137
ZDHHC17	palmitoylating	RERFLCMS_LUNG	Lung Cancer	0.896448	0.629583
ZDHHC17	palmitoylating	NCIN87_STOMACH	Gastric Cancer	-0.561098	0.21677
ZDHHC17	palmitoylating	JHH1_LIVER	Liver Cancer	-0.432621	0.248814
ZDHHC17	palmitoylating	MEWO_SKIN	Skin Cancer	1.2996	-0.211459
ZDHHC17	palmitoylating	COLO829_SKIN	Skin Cancer	-0.336633	-1.49164
ZDHHC17	palmitoylating	MDAMB468_BREAST	Breast Cancer	-0.953912	-1.03711
ZDHHC17	palmitoylating	A375_SKIN	Skin Cancer	0.375158	-0.255963
ZDHHC17	palmitoylating	OV56_OVARY	Ovarian Cancer	-0.385366	0.317013
ZDHHC17	palmitoylating	NUGC3_STOMACH	Gastric Cancer	-0.395703	0.991689
ZDHHC17	palmitoylating	KYSE30_OESOPHAGUS	Esophageal Cancer	-0.823959	-1.14231
ZDHHC17	palmitoylating	NCIH1568_LUNG	Lung Cancer	0.911216	0.171736
ZDHHC17	palmitoylating	PATU8988T_PANCREAS	Pancreatic Cancer	0.968809	-0.209873
ZDHHC17	palmitoylating	KP2_PANCREAS	Pancreatic Cancer	-0.91404	-0.945054
ZDHHC17	palmitoylating	SKNMC_BONE	Bone Cancer	1.73229	0.212012
ZDHHC17	palmitoylating	NCIH2009_LUNG	Lung Cancer	-0.53747	0.0199494
ZDHHC17	palmitoylating	NCIH1793_LUNG	Lung Cancer	-0.484307	-0.722472
ZDHHC17	palmitoylating	PC14_LUNG	Lung Cancer	-0.726493	0.199183
ZDHHC17	palmitoylating	A498_KIDNEY	Kidney Cancer	-0.78261	-0.685086
ZDHHC17	palmitoylating	NCIH1299_LUNG	Lung Cancer	0.0975298	0.178646
ZDHHC17	palmitoylating	DV90_LUNG	Lung Cancer	-0.562575	0.441329
ZDHHC17	palmitoylating	ZR751_BREAST	Breast Cancer	0.843286	1.58305
ZDHHC17	palmitoylating	LNCAPCLONEFGC_PROSTATE	Prostate Cancer	-0.7324	-0.384046
ZDHHC17	palmitoylating	CORL47_LUNG	Lung Cancer	-0.3514	0.785877
ZDHHC17	palmitoylating	TCCPAN2_PANCREAS	Pancreatic Cancer	-0.595063	-0.342158
ZDHHC17	palmitoylating	A2058_SKIN	Skin Cancer	-0.6054	-0.442519
ZDHHC17	palmitoylating	RMUGS_OVARY	Ovarian Cancer	-1.51803	-0.00464093
ZDHHC17	palmitoylating	HEYA8_OVARY	Ovarian Cancer	-0.2244	0.481599
ZDHHC17	palmitoylating	NCIH292_LUNG	Lung Cancer	1.0707	1.89073
ZDHHC17	palmitoylating	NCIH23_LUNG	Lung Cancer	0.754681	0.275921
ZDHHC17	palmitoylating	JHH6_LIVER	Liver Cancer	0.323472	1.49797
ZDHHC17	palmitoylating	VCAP_PROSTATE	Prostate Cancer	1.39263	1.0392
ZDHHC17	palmitoylating	SU8686_PANCREAS	Pancreatic Cancer	0.0606112	0.834107
ZDHHC17	palmitoylating	LOXIMVI_SKIN	Skin Cancer	0.821134	-0.429753
ZDHHC17	palmitoylating	A673_BONE	Bone Cancer	1.24201	-0.120784
ZDHHC18	palmitoylating	ABC1_LUNG	Lung Cancer	0.792745	0.680328
ZDHHC18	palmitoylating	LK2_LUNG	Lung Cancer	-0.437161	-1.27179
ZDHHC18	palmitoylating	CFPAC1_PANCREAS	Pancreatic Cancer	-1.10289	0.329433
ZDHHC18	palmitoylating	TE4_OESOPHAGUS	Esophageal Cancer	-0.692922	0.802286
ZDHHC18	palmitoylating	HEC6_ENDOMETRIUM	Endometrial/Uterine Cancer	3.45692	1.83729
ZDHHC18	palmitoylating	NCIH1975_LUNG	Lung Cancer	-0.84713	-0.366406
ZDHHC18	palmitoylating	HCC38_BREAST	Breast Cancer	1.06606	0.711651
ZDHHC18	palmitoylating	HEP3B217_LIVER	Liver Cancer	-0.798235	-2.04846
ZDHHC18	palmitoylating	CAL51_BREAST	Breast Cancer	-0.136267	0.583459
ZDHHC18	palmitoylating	AGS_STOMACH	Gastric Cancer	0.19221	0.835125
ZDHHC18	palmitoylating	NCIH1650_LUNG	Lung Cancer	0.368986	0.182379
ZDHHC18	palmitoylating	NCIH441_LUNG	Lung Cancer	0.380269	-0.0576649
ZDHHC18	palmitoylating	HS944T_SKIN	Skin Cancer	0.427911	-0.491143
ZDHHC18	palmitoylating	SH4_SKIN	Skin Cancer	-0.0535207	-0.370625
ZDHHC18	palmitoylating	MCF7_BREAST	Breast Cancer	-0.689161	0.0631786
ZDHHC18	palmitoylating	JHH7_LIVER	Liver Cancer	0.647313	0.507106
ZDHHC18	palmitoylating	HGC27_STOMACH	Gastric Cancer	-1.01011	-0.826903
ZDHHC18	palmitoylating	LXF289_LUNG	Lung Cancer	0.0919117	-0.271589
ZDHHC18	palmitoylating	DMS273_LUNG	Lung Cancer	-0.255371	-0.749919
ZDHHC18	palmitoylating	C32_SKIN	Skin Cancer	-0.0685654	-1.3489
ZDHHC18	palmitoylating	KMRC1_KIDNEY	Kidney Cancer	-1.32982	-0.749638
ZDHHC18	palmitoylating	CAKI2_KIDNEY	Kidney Cancer	1.25161	-0.331029
ZDHHC18	palmitoylating	SW1573_LUNG	Lung Cancer	8.64735	1.56786
ZDHHC18	palmitoylating	IALM_LUNG	Lung Cancer	0.622239	-0.218256
ZDHHC18	palmitoylating	DMS114_LUNG	Lung Cancer	1.06104	0.43345
ZDHHC18	palmitoylating	AU565_BREAST	Breast Cancer	-0.309281	-0.101349
ZDHHC18	palmitoylating	VMRCRCW_KIDNEY	Kidney Cancer	-0.270416	-0.535969
ZDHHC18	palmitoylating	HEC1A_ENDOMETRIUM	Endometrial/Uterine Cancer	0.80779	1.8648
ZDHHC18	palmitoylating	CALU1_LUNG	Lung Cancer	1.83961	-1.29958
ZDHHC18	palmitoylating	NCIH3255_LUNG	Lung Cancer	3.21244	0.555405
ZDHHC18	palmitoylating	SW1271_LUNG	Lung Cancer	-0.00838649	0.129752
ZDHHC18	palmitoylating	SJSA1_BONE	Bone Cancer	-0.066058	-0.289087
ZDHHC18	palmitoylating	HCC1143_BREAST	Breast Cancer	0.593403	1.79033
ZDHHC18	palmitoylating	FUOV1_OVARY	Ovarian Cancer	-1.00259	-0.177737
ZDHHC18	palmitoylating	TYKNU_OVARY	Ovarian Cancer	0.385284	-0.810893
ZDHHC18	palmitoylating	HS695T_SKIN	Skin Cancer	-0.176386	0.437781
ZDHHC18	palmitoylating	HCC70_BREAST	Breast Cancer	1.17388	-2.42701
ZDHHC18	palmitoylating	CAOV3_OVARY	Ovarian Cancer	-0.290475	1.85008
ZDHHC18	palmitoylating	SKHEP1_LIVER	Liver Cancer	0.292508	-2.35763
ZDHHC18	palmitoylating	SNU685_ENDOMETRIUM	Endometrial/Uterine Cancer	-0.246595	0.271005
ZDHHC18	palmitoylating	KYSE450_OESOPHAGUS	Esophageal Cancer	-0.95119	-0.272548
ZDHHC18	palmitoylating	SBC5_LUNG	Lung Cancer	0.47806	1.42059
ZDHHC18	palmitoylating	KATOIII_STOMACH	Gastric Cancer	-0.721758	-1.91669
ZDHHC18	palmitoylating	KMRC20_KIDNEY	Kidney Cancer	1.18391	0.346235
ZDHHC18	palmitoylating	HUPT3_PANCREAS	Pancreatic Cancer	-0.23155	-0.0479191
ZDHHC18	palmitoylating	RVH421_SKIN	Skin Cancer	-0.796981	-1.23556
ZDHHC18	palmitoylating	HS294T_SKIN	Skin Cancer	-0.42337	0.255879
ZDHHC18	palmitoylating	JHOS2_OVARY	Ovarian Cancer	-1.02014	-0.281722
ZDHHC18	palmitoylating	KYSE150_OESOPHAGUS	Esophageal Cancer	-0.812026	-0.442101
ZDHHC18	palmitoylating	RPMI7951_SKIN	Skin Cancer	-0.566295	-0.0442395
ZDHHC18	palmitoylating	HLF_LIVER	Liver Cancer	0.525701	2.11462
ZDHHC18	palmitoylating	NCIH1944_LUNG	Lung Cancer	1.13376	2.23049
ZDHHC18	palmitoylating	WM2664_SKIN	Skin Cancer	-0.770653	0.0935696
ZDHHC18	palmitoylating	K029AX_SKIN	Skin Cancer	-0.528683	-0.979059
ZDHHC18	palmitoylating	PC3_PROSTATE	Prostate Cancer	-0.583847	1.29753
ZDHHC18	palmitoylating	NCIH226_LUNG	Lung Cancer	-0.513639	1.16844
ZDHHC18	palmitoylating	TC71_BONE	Bone Cancer	0.0129269	-0.284531
ZDHHC18	palmitoylating	NIHOVCAR3_OVARY	Ovarian Cancer	-0.77316	0.354555
ZDHHC18	palmitoylating	IGR37_SKIN	Skin Cancer	0.721283	-0.313488
ZDHHC18	palmitoylating	HCC1954_BREAST	Breast Cancer	0.589642	-0.0608179
ZDHHC18	palmitoylating	SAOS2_BONE	Bone Cancer	1.27919	2.66946
ZDHHC18	palmitoylating	MDAMB231_BREAST	Breast Cancer	-0.0823564	-0.0949076
ZDHHC18	palmitoylating	KURAMOCHI_OVARY	Ovarian Cancer	-0.0723266	0.831909
ZDHHC18	palmitoylating	NCIH2291_LUNG	Lung Cancer	1.2303	-0.898749
ZDHHC18	palmitoylating	CAKI1_KIDNEY	Kidney Cancer	-1.20194	1.13308
ZDHHC18	palmitoylating	NCIH1693_LUNG	Lung Cancer	0.538239	0.148003
ZDHHC18	palmitoylating	NCIH1155_LUNG	Lung Cancer	1.32934	0.536763
ZDHHC18	palmitoylating	JHH5_LIVER	Liver Cancer	-0.542474	-0.795097
ZDHHC18	palmitoylating	SKMEL5_SKIN	Skin Cancer	-0.712981	-0.727408
ZDHHC18	palmitoylating	NCIH1435_LUNG	Lung Cancer	1.33436	-0.701088
ZDHHC18	palmitoylating	WM1799_SKIN	Skin Cancer	-0.516146	-0.770621
ZDHHC18	palmitoylating	SKMEL2_SKIN	Skin Cancer	-0.85716	-1.12293
ZDHHC18	palmitoylating	U2OS_BONE	Bone Cancer	0.55203	-0.276429
ZDHHC18	palmitoylating	NCIH1666_LUNG	Lung Cancer	-1.07029	-0.806963
ZDHHC18	palmitoylating	CAMA1_BREAST	Breast Cancer	-0.560027	-0.826907
ZDHHC18	palmitoylating	BXPC3_PANCREAS	Pancreatic Cancer	0.437941	0.456837
ZDHHC18	palmitoylating	HEC59_ENDOMETRIUM	Endometrial/Uterine Cancer	0.83788	0.862733
ZDHHC18	palmitoylating	SHP77_LUNG	Lung Cancer	-0.585101	-1.40466
ZDHHC18	palmitoylating	TE1_OESOPHAGUS	Esophageal Cancer	0.741343	0.0654172
ZDHHC18	palmitoylating	KYSE180_OESOPHAGUS	Esophageal Cancer	-0.203968	-0.561421
ZDHHC18	palmitoylating	SKMEL3_SKIN	Skin Cancer	-0.29549	-0.813365
ZDHHC18	palmitoylating	NCIH647_LUNG	Lung Cancer	0.634776	1.05801
ZDHHC18	palmitoylating	MFE296_ENDOMETRIUM	Endometrial/Uterine Cancer	0.185941	0.301607
ZDHHC18	palmitoylating	HCC95_LUNG	Lung Cancer	0.267434	-0.754267
ZDHHC18	palmitoylating	IPC298_SKIN	Skin Cancer	-0.827071	-0.293862
ZDHHC18	palmitoylating	HUH7_LIVER	Liver Cancer	-0.621459	-0.3402
ZDHHC18	palmitoylating	CORL105_LUNG	Lung Cancer	-0.712981	-0.955622
ZDHHC18	palmitoylating	MELJUSO_SKIN	Skin Cancer	0.11824	0.160555
ZDHHC18	palmitoylating	T47D_BREAST	Breast Cancer	-0.753101	0.283436
ZDHHC18	palmitoylating	EBC1_LUNG	Lung Cancer	0.771432	0.429446
ZDHHC18	palmitoylating	SNU119_OVARY	Ovarian Cancer	0.765163	1.73424
ZDHHC18	palmitoylating	HCC1395_BREAST	Breast Cancer	0.748865	-1.40464
ZDHHC18	palmitoylating	NCIH838_LUNG	Lung Cancer	-0.592624	0.104125
ZDHHC18	palmitoylating	RERFLCSQ1_LUNG	Lung Cancer	0.0781207	-0.49839
ZDHHC18	palmitoylating	HEPG2_LIVER	Liver Cancer	-0.671608	-0.619589
ZDHHC18	palmitoylating	SKMEL28_SKIN	Skin Cancer	-0.630235	-0.0569055
ZDHHC18	palmitoylating	NCIH358_LUNG	Lung Cancer	0.254896	0.160216
ZDHHC18	palmitoylating	OVCAR4_OVARY	Ovarian Cancer	-0.294236	-0.0462745
ZDHHC18	palmitoylating	LUDLU1_LUNG	Lung Cancer	1.94241	0.216141
ZDHHC18	palmitoylating	RERFLCMS_LUNG	Lung Cancer	0.148329	-0.443372
ZDHHC18	palmitoylating	HCC15_LUNG	Lung Cancer	0.474299	1.44982
ZDHHC18	palmitoylating	NCIN87_STOMACH	Gastric Cancer	-0.52743	0.470657
ZDHHC18	palmitoylating	IM95_STOMACH	Gastric Cancer	-0.458475	-2.49934
ZDHHC18	palmitoylating	JHH1_LIVER	Liver Cancer	-0.385759	1.36944
ZDHHC18	palmitoylating	MEWO_SKIN	Skin Cancer	-0.0434909	-0.713291
ZDHHC18	palmitoylating	CAL120_BREAST	Breast Cancer	-1.36868	-1.42941
ZDHHC18	palmitoylating	COLO829_SKIN	Skin Cancer	-0.309281	-1.06014
ZDHHC18	palmitoylating	MDAMB468_BREAST	Breast Cancer	-0.417102	0.216543
ZDHHC18	palmitoylating	OV56_OVARY	Ovarian Cancer	-0.661579	-1.06644
ZDHHC18	palmitoylating	NUGC3_STOMACH	Gastric Cancer	-0.963727	1.16436
ZDHHC18	palmitoylating	KYSE30_OESOPHAGUS	Esophageal Cancer	-0.219013	1.08138
ZDHHC18	palmitoylating	NCIH1568_LUNG	Lung Cancer	0.481821	1.35896
ZDHHC18	palmitoylating	JHUEM2_ENDOMETRIUM	Endometrial/Uterine Cancer	2.05023	-0.385
ZDHHC18	palmitoylating	COLO741_SKIN	Skin Cancer	-0.109938	-1.40185
ZDHHC18	palmitoylating	KP2_PANCREAS	Pancreatic Cancer	-0.447191	0.055835
ZDHHC18	palmitoylating	QGP1_PANCREAS	Pancreatic Cancer	-1.18062	-0.511986
ZDHHC18	palmitoylating	SKNMC_BONE	Bone Cancer	0.617224	1.15697
ZDHHC18	palmitoylating	PC14_LUNG	Lung Cancer	0.76391	0.958398
ZDHHC18	palmitoylating	A498_KIDNEY	Kidney Cancer	-0.457221	-0.380768
ZDHHC18	palmitoylating	NCIH1299_LUNG	Lung Cancer	0.489343	0.743835
ZDHHC18	palmitoylating	UACC257_SKIN	Skin Cancer	-0.133759	1.42749
ZDHHC18	palmitoylating	TCCPAN2_PANCREAS	Pancreatic Cancer	-1.20695	-1.58091
ZDHHC18	palmitoylating	RMUGS_OVARY	Ovarian Cancer	-0.397042	0.191882
ZDHHC18	palmitoylating	HEYA8_OVARY	Ovarian Cancer	-1.34737	-0.248721
ZDHHC18	palmitoylating	NCIH292_LUNG	Lung Cancer	-1.12546	-0.224916
ZDHHC18	palmitoylating	HEC251_ENDOMETRIUM	Endometrial/Uterine Cancer	-0.136267	1.29439
ZDHHC18	palmitoylating	A673_BONE	Bone Cancer	0.738835	0.890149
ZDHHC20	palmitoylating	ABC1_LUNG	Lung Cancer	0.80266	-0.481573
ZDHHC20	palmitoylating	MKN1_STOMACH	Gastric Cancer	-0.0460738	-0.523112
ZDHHC20	palmitoylating	LK2_LUNG	Lung Cancer	0.326918	-0.0694364
ZDHHC20	palmitoylating	A101D_SKIN	Skin Cancer	0.37562	1.84878
ZDHHC20	palmitoylating	NCIH446_LUNG	Lung Cancer	-0.563986	-1.30953
ZDHHC20	palmitoylating	CFPAC1_PANCREAS	Pancreatic Cancer	-0.465986	0.0913846
ZDHHC20	palmitoylating	OE33_OESOPHAGUS	Esophageal Cancer	0.0626164	0.805636
ZDHHC20	palmitoylating	TE4_OESOPHAGUS	Esophageal Cancer	1.22079	1.79431
ZDHHC20	palmitoylating	HEC6_ENDOMETRIUM	Endometrial/Uterine Cancer	-0.948856	-0.471362
ZDHHC20	palmitoylating	EFM192A_BREAST	Breast Cancer	-0.108437	-0.447293
ZDHHC20	palmitoylating	NCIH1975_LUNG	Lung Cancer	-0.461235	-0.163556
ZDHHC20	palmitoylating	IGR39_SKIN	Skin Cancer	-0.0472616	0.399301
ZDHHC20	palmitoylating	LCLC103H_LUNG	Lung Cancer	-1.13951	-1.50847
ZDHHC20	palmitoylating	HCC38_BREAST	Breast Cancer	1.95193	1.93939
ZDHHC20	palmitoylating	HEP3B217_LIVER	Liver Cancer	-0.586555	-0.851068
ZDHHC20	palmitoylating	CAL51_BREAST	Breast Cancer	1.12398	0.638451
ZDHHC20	palmitoylating	NCIH1650_LUNG	Lung Cancer	-0.777208	-0.344035
ZDHHC20	palmitoylating	ASPC1_PANCREAS	Pancreatic Cancer	0.52351	-1.25819
ZDHHC20	palmitoylating	NCIH441_LUNG	Lung Cancer	1.45777	0.372109
ZDHHC20	palmitoylating	HCC1937_BREAST	Breast Cancer	0.774151	0.695071
ZDHHC20	palmitoylating	HEC265_ENDOMETRIUM	Endometrial/Uterine Cancer	1.05093	1.48376
ZDHHC20	palmitoylating	HS944T_SKIN	Skin Cancer	0.361366	-0.11976
ZDHHC20	palmitoylating	SH4_SKIN	Skin Cancer	-0.161891	0.368666
ZDHHC20	palmitoylating	MCF7_BREAST	Breast Cancer	-0.34126	0.758678
ZDHHC20	palmitoylating	EFM19_BREAST	Breast Cancer	0.954114	0.784443
ZDHHC20	palmitoylating	JHH7_LIVER	Liver Cancer	-0.792651	-0.035242
ZDHHC20	palmitoylating	NCIH2170_LUNG	Lung Cancer	0.21407	-0.137252
ZDHHC20	palmitoylating	COLO679_SKIN	Skin Cancer	-0.0840857	-1.65303
ZDHHC20	palmitoylating	HGC27_STOMACH	Gastric Cancer	-0.921535	-0.00139604
ZDHHC20	palmitoylating	LXF289_LUNG	Lung Cancer	-0.899559	-0.701244
ZDHHC20	palmitoylating	DMS273_LUNG	Lung Cancer	-0.904311	-2.88647
ZDHHC20	palmitoylating	HUPT4_PANCREAS	Pancreatic Cancer	0.075683	1.22014
ZDHHC20	palmitoylating	C32_SKIN	Skin Cancer	1.2006	0.434524
ZDHHC20	palmitoylating	KMRC1_KIDNEY	Kidney Cancer	-0.55567	0.294954
ZDHHC20	palmitoylating	A704_KIDNEY	Kidney Cancer	-0.57527	-0.834361
ZDHHC20	palmitoylating	HDQP1_BREAST	Breast Cancer	-0.704748	0.853005
ZDHHC20	palmitoylating	CAKI2_KIDNEY	Kidney Cancer	-0.963704	-2.08737
ZDHHC20	palmitoylating	SW1573_LUNG	Lung Cancer	-0.283648	-0.0577329
ZDHHC20	palmitoylating	IALM_LUNG	Lung Cancer	0.572807	0.00828253
ZDHHC20	palmitoylating	KYSE70_OESOPHAGUS	Esophageal Cancer	-1.02963	-1.47688
ZDHHC20	palmitoylating	DMS114_LUNG	Lung Cancer	0.221197	-1.00006
ZDHHC20	palmitoylating	JIMT1_BREAST	Breast Cancer	-0.253951	0.265858
ZDHHC20	palmitoylating	HCC827_LUNG	Lung Cancer	-0.524786	0.583916
ZDHHC20	palmitoylating	NCIH650_LUNG	Lung Cancer	-0.509343	-0.848701
ZDHHC20	palmitoylating	CORL23_LUNG	Lung Cancer	-0.0650797	-0.33269
ZDHHC20	palmitoylating	AU565_BREAST	Breast Cancer	-0.280678	-1.23397
ZDHHC20	palmitoylating	PANC1_PANCREAS	Pancreatic Cancer	-0.633476	-0.000835034
ZDHHC20	palmitoylating	CAL851_BREAST	Breast Cancer	-0.464798	0.534433
ZDHHC20	palmitoylating	NCIH2052_PLEURA	Lung Cancer	0.386311	0.858416
ZDHHC20	palmitoylating	SNU719_STOMACH	Gastric Cancer	1.2594	0.471631
ZDHHC20	palmitoylating	A549_LUNG	Lung Cancer	-0.0116255	-0.356378
ZDHHC20	palmitoylating	VMRCRCW_KIDNEY	Kidney Cancer	-1.15198	-0.54807
ZDHHC20	palmitoylating	NCIH1048_LUNG	Lung Cancer	0.51282	-0.125609
ZDHHC20	palmitoylating	SKES1_BONE	Bone Cancer	0.256239	-0.938351
ZDHHC20	palmitoylating	HEC1A_ENDOMETRIUM	Endometrial/Uterine Cancer	1.40729	0.520431
ZDHHC20	palmitoylating	CALU1_LUNG	Lung Cancer	-0.569925	-1.8337
ZDHHC20	palmitoylating	NCIH3255_LUNG	Lung Cancer	-0.54201	-1.17738
ZDHHC20	palmitoylating	HCC1833_LUNG	Lung Cancer	-0.312157	0.244818
ZDHHC20	palmitoylating	HUH6_LIVER	Liver Cancer	-0.449356	0.90579
ZDHHC20	palmitoylating	TE14_OESOPHAGUS	Esophageal Cancer	0.570431	-0.258518
ZDHHC20	palmitoylating	SW1271_LUNG	Lung Cancer	-0.526568	0.0194912
ZDHHC20	palmitoylating	SJSA1_BONE	Bone Cancer	-0.536665	0.127617
ZDHHC20	palmitoylating	TYKNU_OVARY	Ovarian Cancer	-0.557452	0.579041
ZDHHC20	palmitoylating	TE10_OESOPHAGUS	Esophageal Cancer	-0.808687	0.728242
ZDHHC20	palmitoylating	HS695T_SKIN	Skin Cancer	0.232482	0.20869
ZDHHC20	palmitoylating	PANC0403_PANCREAS	Pancreatic Cancer	3.13148	2.88729
ZDHHC20	palmitoylating	HCC70_BREAST	Breast Cancer	1.59735	-0.317823
ZDHHC20	palmitoylating	NCIH2172_LUNG	Lung Cancer	-1.02132	-1.95162
ZDHHC20	palmitoylating	CAOV3_OVARY	Ovarian Cancer	0.354239	0.300186
ZDHHC20	palmitoylating	SQ1_LUNG	Lung Cancer	0.351269	0.751845
ZDHHC20	palmitoylating	SKHEP1_LIVER	Liver Cancer	-1.30759	-0.375528
ZDHHC20	palmitoylating	SNU685_ENDOMETRIUM	Endometrial/Uterine Cancer	-0.881741	-0.218567
ZDHHC20	palmitoylating	KYSE450_OESOPHAGUS	Esophageal Cancer	-0.957765	-0.47944
ZDHHC20	palmitoylating	SBC5_LUNG	Lung Cancer	-0.423223	-0.884339
ZDHHC20	palmitoylating	KATOIII_STOMACH	Gastric Cancer	2.06655	0.205464
ZDHHC20	palmitoylating	KMRC20_KIDNEY	Kidney Cancer	-1.15495	-0.0826783
ZDHHC20	palmitoylating	JHH4_LIVER	Liver Cancer	-1.39431	-2.68098
ZDHHC20	palmitoylating	SW1990_PANCREAS	Pancreatic Cancer	-0.343635	0.715883
ZDHHC20	palmitoylating	KYSE510_OESOPHAGUS	Esophageal Cancer	-0.404217	-0.237965
ZDHHC20	palmitoylating	NCIH146_LUNG	Lung Cancer	-0.764736	-1.68109
ZDHHC20	palmitoylating	HCC1187_BREAST	Breast Cancer	0.821666	-1.88293
ZDHHC20	palmitoylating	HUPT3_PANCREAS	Pancreatic Cancer	0.0768709	0.584907
ZDHHC20	palmitoylating	RVH421_SKIN	Skin Cancer	1.03964	0.13846
ZDHHC20	palmitoylating	HS294T_SKIN	Skin Cancer	0.103598	1.17529
ZDHHC20	palmitoylating	KP4_PANCREAS	Pancreatic Cancer	-0.271769	-0.942285
ZDHHC20	palmitoylating	JHOS2_OVARY	Ovarian Cancer	4.05505	2.00601
ZDHHC20	palmitoylating	KYSE150_OESOPHAGUS	Esophageal Cancer	-0.415502	-0.136642
ZDHHC20	palmitoylating	RPMI7951_SKIN	Skin Cancer	-0.280678	0.0957393
ZDHHC20	palmitoylating	HLF_LIVER	Liver Cancer	-0.41372	-0.0683188
ZDHHC20	palmitoylating	MDAMB157_BREAST	Breast Cancer	-1.00766	-0.613127
ZDHHC20	palmitoylating	MFE319_ENDOMETRIUM	Endometrial/Uterine Cancer	-0.31572	0.0199018
ZDHHC20	palmitoylating	SUIT2_PANCREAS	Pancreatic Cancer	-0.0882432	0.087297
ZDHHC20	palmitoylating	NCIH1944_LUNG	Lung Cancer	-1.18168	-1.88076
ZDHHC20	palmitoylating	HCC2218_BREAST	Breast Cancer	-1.41331	-1.53849
ZDHHC20	palmitoylating	KPL1_BREAST	Breast Cancer	0.196252	0.736178
ZDHHC20	palmitoylating	WM2664_SKIN	Skin Cancer	2.6593	0.30637
ZDHHC20	palmitoylating	UACC62_SKIN	Skin Cancer	-0.920347	-1.57973
ZDHHC20	palmitoylating	K029AX_SKIN	Skin Cancer	-1.18643	-1.20438
ZDHHC20	palmitoylating	IGR1_SKIN	Skin Cancer	-0.814626	0.380685
ZDHHC20	palmitoylating	PC3_PROSTATE	Prostate Cancer	-0.350169	-0.282862
ZDHHC20	palmitoylating	NCIH226_LUNG	Lung Cancer	-0.775427	1.28745
ZDHHC20	palmitoylating	NCIH1437_LUNG	Lung Cancer	-0.948262	-0.420704
ZDHHC20	palmitoylating	HEC50B_ENDOMETRIUM	Endometrial/Uterine Cancer	-0.683961	-1.11634
ZDHHC20	palmitoylating	TC71_BONE	Bone Cancer	-0.0205346	-0.305659
ZDHHC20	palmitoylating	OVSAHO_OVARY	Ovarian Cancer	0.240797	-0.352218
ZDHHC20	palmitoylating	CALU6_LUNG	Lung Cancer	1.42451	1.22005
ZDHHC20	palmitoylating	KYSE410_OESOPHAGUS	Esophageal Cancer	1.52192	1.66276
ZDHHC20	palmitoylating	NIHOVCAR3_OVARY	Ovarian Cancer	-0.212376	0.167272
ZDHHC20	palmitoylating	IGR37_SKIN	Skin Cancer	0.800284	0.562576
ZDHHC20	palmitoylating	HUG1N_STOMACH	Gastric Cancer	-0.317502	1.49056
ZDHHC20	palmitoylating	HCC1954_BREAST	Breast Cancer	1.73276	0.047458
ZDHHC20	palmitoylating	SAOS2_BONE	Bone Cancer	-0.616252	0.208602
ZDHHC20	palmitoylating	SNGM_ENDOMETRIUM	Endometrial/Uterine Cancer	-0.701779	-0.359113
ZDHHC20	palmitoylating	NCIH2286_LUNG	Lung Cancer	-0.215939	0.21555
ZDHHC20	palmitoylating	CORL88_LUNG	Lung Cancer	1.96856	3.44078
ZDHHC20	palmitoylating	MDAMB231_BREAST	Breast Cancer	-0.334132	0.704004
ZDHHC20	palmitoylating	HCC44_LUNG	Lung Cancer	-0.44698	-0.22763
ZDHHC20	palmitoylating	HCC1500_BREAST	Breast Cancer	-0.431538	-1.15186
ZDHHC20	palmitoylating	KURAMOCHI_OVARY	Ovarian Cancer	0.490844	-0.32058
ZDHHC20	palmitoylating	CAKI1_KIDNEY	Kidney Cancer	-1.09853	-0.486783
ZDHHC20	palmitoylating	COV362_OVARY	Ovarian Cancer	-0.974395	-0.874503
ZDHHC20	palmitoylating	OVCAR8_OVARY	Ovarian Cancer	-1.23632	-1.29459
ZDHHC20	palmitoylating	NCIH1703_LUNG	Lung Cancer	-0.56161	-0.462418
ZDHHC20	palmitoylating	LU65_LUNG	Lung Cancer	-0.780178	-0.474906
ZDHHC20	palmitoylating	NCIH1693_LUNG	Lung Cancer	0.218228	0.593482
ZDHHC20	palmitoylating	NCIH1155_LUNG	Lung Cancer	-0.0502313	-0.741438
ZDHHC20	palmitoylating	JHH5_LIVER	Liver Cancer	-0.39709	-0.372506
ZDHHC20	palmitoylating	SKMEL5_SKIN	Skin Cancer	0.327512	-1.20753
ZDHHC20	palmitoylating	MDAMB436_BREAST	Breast Cancer	-1.12763	-1.44146
ZDHHC20	palmitoylating	NCIH1435_LUNG	Lung Cancer	1.82839	1.08991
ZDHHC20	palmitoylating	WM1799_SKIN	Skin Cancer	4.01526	1.17276
ZDHHC20	palmitoylating	SKMEL2_SKIN	Skin Cancer	-0.732663	-0.333125
ZDHHC20	palmitoylating	U2OS_BONE	Bone Cancer	-0.366205	-0.357986
ZDHHC20	palmitoylating	SNU1_STOMACH	Gastric Cancer	-0.447574	0.692757
ZDHHC20	palmitoylating	CAMA1_BREAST	Breast Cancer	0.315633	-0.211742
ZDHHC20	palmitoylating	CHAGOK1_LUNG	Lung Cancer	-1.18405	-1.64934
ZDHHC20	palmitoylating	WM115_SKIN	Skin Cancer	3.18969	1.51628
ZDHHC20	palmitoylating	NCIH522_LUNG	Lung Cancer	-0.355514	-0.389137
ZDHHC20	palmitoylating	BXPC3_PANCREAS	Pancreatic Cancer	0.871557	1.4944
ZDHHC20	palmitoylating	HEC59_ENDOMETRIUM	Endometrial/Uterine Cancer	0.632795	0.0567718
ZDHHC20	palmitoylating	SKMEL30_SKIN	Skin Cancer	-0.417877	-0.905903
ZDHHC20	palmitoylating	TE11_OESOPHAGUS	Esophageal Cancer	-0.733257	-0.81434
ZDHHC20	palmitoylating	SHP77_LUNG	Lung Cancer	-1.07239	-1.17498
ZDHHC20	palmitoylating	TE1_OESOPHAGUS	Esophageal Cancer	0.41482	-0.580503
ZDHHC20	palmitoylating	MDAMB453_BREAST	Breast Cancer	-0.243854	-0.556609
ZDHHC20	palmitoylating	KYSE180_OESOPHAGUS	Esophageal Cancer	-0.107249	0.182242
ZDHHC20	palmitoylating	SKMEL3_SKIN	Skin Cancer	-0.635852	-0.544084
ZDHHC20	palmitoylating	NCIH647_LUNG	Lung Cancer	-0.859765	-0.414165
ZDHHC20	palmitoylating	MFE296_ENDOMETRIUM	Endometrial/Uterine Cancer	0.793157	1.1829
ZDHHC20	palmitoylating	HCC95_LUNG	Lung Cancer	0.405317	-0.38292
ZDHHC20	palmitoylating	IPC298_SKIN	Skin Cancer	-0.401841	-0.909776
ZDHHC20	palmitoylating	HUH7_LIVER	Liver Cancer	-0.432726	1.32885
ZDHHC20	palmitoylating	CORL105_LUNG	Lung Cancer	-0.711282	-0.294851
ZDHHC20	palmitoylating	NCIH520_LUNG	Lung Cancer	1.13586	0.837117
[truncated: 3,764 more rows]

## Sheet: ZDHHC13
gene	category	cell_line	primary_disease	Z_RNA	Z_protein			Row Labels	Average of Z_RNA	Average of Z_protein
ZDHHC13	palmitoylating	ABC1_LUNG	Lung Cancer	0.460455	0.484621			Bone Cancer	-0.380258	-0.413175
ZDHHC13	palmitoylating	MKN1_STOMACH	Gastric Cancer	0.238509	-0.363818			Breast Cancer	0.0402073	0.0887576
ZDHHC13	palmitoylating	LK2_LUNG	Lung Cancer	0.334609	1.24118			Endometrial/Uterine Cancer	0.0691019	0.0781179
ZDHHC13	palmitoylating	A101D_SKIN	Skin Cancer	-0.608087	0.622135			Esophageal Cancer	0.445664	0.54792
ZDHHC13	palmitoylating	NCIH446_LUNG	Lung Cancer	0.589732	-0.179045			Gastric Cancer	-0.106378	0.158945
ZDHHC13	palmitoylating	MKN7_STOMACH	Gastric Cancer	0.950107	1.55723			Kidney Cancer	-0.177162	-0.0160787
ZDHHC13	palmitoylating	CFPAC1_PANCREAS	Pancreatic Cancer	-0.892955	-0.878687			Liver Cancer	-0.630704	-0.527183
ZDHHC13	palmitoylating	OE33_OESOPHAGUS	Esophageal Cancer	1.39972	1.50459			Lung Cancer	0.0821658	-0.0835376
ZDHHC13	palmitoylating	TE4_OESOPHAGUS	Esophageal Cancer	0.268254	1.53705			Ovarian Cancer	0.0567399	0.19459
ZDHHC13	palmitoylating	HEC6_ENDOMETRIUM	Endometrial/Uterine Cancer	0.072622	0.82391			Pancreatic Cancer	0.50717	0.523875
ZDHHC13	palmitoylating	EFM192A_BREAST	Breast Cancer	-0.796855	-0.856058			Prostate Cancer	-0.0345372	-0.022935
ZDHHC13	palmitoylating	NCIH1975_LUNG	Lung Cancer	0.302576	-0.15534			Skin Cancer	-0.347487	-0.29834
ZDHHC13	palmitoylating	NCIH2126_LUNG	Lung Cancer	-0.610375	-0.678919			Grand Total	-0.00295495	-4.19718e-17
ZDHHC13	palmitoylating	IGR39_SKIN	Skin Cancer	0.135545	-0.349877
ZDHHC13	palmitoylating	LCLC103H_LUNG	Lung Cancer	-0.0154697	0.402206
ZDHHC13	palmitoylating	HCC38_BREAST	Breast Cancer	0.260246	0.871185
ZDHHC13	palmitoylating	HEP3B217_LIVER	Liver Cancer	0.0337244	0.278856
ZDHHC13	palmitoylating	CAL51_BREAST	Breast Cancer	0.0646137	-0.202875
ZDHHC13	palmitoylating	L33_PANCREAS	Pancreatic Cancer	-0.193941	0.868012
ZDHHC13	palmitoylating	AGS_STOMACH	Gastric Cancer	1.17091	1.15728
ZDHHC13	palmitoylating	NCIH1650_LUNG	Lung Cancer	-0.280889	0.634767
ZDHHC13	palmitoylating	ASPC1_PANCREAS	Pancreatic Cancer	-0.00860543	-1.0981
ZDHHC13	palmitoylating	NCIH441_LUNG	Lung Cancer	0.619477	0.615535
ZDHHC13	palmitoylating	HCC1937_BREAST	Breast Cancer	-0.35182	-0.137407
ZDHHC13	palmitoylating	HEC265_ENDOMETRIUM	Endometrial/Uterine Cancer	1.23955	1.27675
ZDHHC13	palmitoylating	HS944T_SKIN	Skin Cancer	-1.2007	-0.0839051
ZDHHC13	palmitoylating	SH4_SKIN	Skin Cancer	-0.523427	-0.594735
ZDHHC13	palmitoylating	MCF7_BREAST	Breast Cancer	-0.57491	0.250032
ZDHHC13	palmitoylating	EFM19_BREAST	Breast Cancer	-0.571477	1.79559
ZDHHC13	palmitoylating	JHH7_LIVER	Liver Cancer	-0.708763	-0.238663
ZDHHC13	palmitoylating	NCIH2170_LUNG	Lung Cancer	-0.181357	-0.687327
ZDHHC13	palmitoylating	COLO679_SKIN	Skin Cancer	-0.144747	-0.154872
ZDHHC13	palmitoylating	HGC27_STOMACH	Gastric Cancer	-0.290041	-0.0671742
ZDHHC13	palmitoylating	LXF289_LUNG	Lung Cancer	-1.04511	-0.814279
ZDHHC13	palmitoylating	DMS273_LUNG	Lung Cancer	-0.563469	-1.58357
ZDHHC13	palmitoylating	HUPT4_PANCREAS	Pancreatic Cancer	4.19463	0.662241
ZDHHC13	palmitoylating	C32_SKIN	Skin Cancer	-0.12301	-0.498618
ZDHHC13	palmitoylating	KMRC1_KIDNEY	Kidney Cancer	0.617189	0.961739
ZDHHC13	palmitoylating	A704_KIDNEY	Kidney Cancer	-0.494826	-0.29126
ZDHHC13	palmitoylating	HDQP1_BREAST	Breast Cancer	-0.191653	-0.484254
ZDHHC13	palmitoylating	CAKI2_KIDNEY	Kidney Cancer	-0.491394	-1.24722
ZDHHC13	palmitoylating	SW1573_LUNG	Lung Cancer	0.45359	-0.0653387
ZDHHC13	palmitoylating	IALM_LUNG	Lung Cancer	-0.271737	0.352908
ZDHHC13	palmitoylating	KYSE70_OESOPHAGUS	Esophageal Cancer	0.564563	-0.460344
ZDHHC13	palmitoylating	DMS114_LUNG	Lung Cancer	-0.439912	-0.800812
ZDHHC13	palmitoylating	JIMT1_BREAST	Breast Cancer	3.46129	1.54088
ZDHHC13	palmitoylating	HCC827_LUNG	Lung Cancer	-0.620672	0.249233
ZDHHC13	palmitoylating	NCIH650_LUNG	Lung Cancer	-1.21443	-1.02201
ZDHHC13	palmitoylating	CORL23_LUNG	Lung Cancer	3.18215	0.843239
ZDHHC13	palmitoylating	AU565_BREAST	Breast Cancer	0.848287	0.778949
ZDHHC13	palmitoylating	PANC1_PANCREAS	Pancreatic Cancer	0.0154196	0.792092
ZDHHC13	palmitoylating	CAL851_BREAST	Breast Cancer	-0.264872	0.738212
ZDHHC13	palmitoylating	NCIH2052_PLEURA	Lung Cancer	0.727018	1.22658
ZDHHC13	palmitoylating	SNU719_STOMACH	Gastric Cancer	0.0302922	-0.796955
ZDHHC13	palmitoylating	A549_LUNG	Lung Cancer	0.288847	-0.598153
ZDHHC13	palmitoylating	VMRCRCW_KIDNEY	Kidney Cancer	-1.28193	-1.16366
ZDHHC13	palmitoylating	NCIH1048_LUNG	Lung Cancer	2.085	0.64314
ZDHHC13	palmitoylating	SKES1_BONE	Bone Cancer	-0.302626	-1.66702
ZDHHC13	palmitoylating	HEC1A_ENDOMETRIUM	Endometrial/Uterine Cancer	0.11724	-0.147269
ZDHHC13	palmitoylating	CALU1_LUNG	Lung Cancer	0.523377	-1.09304
ZDHHC13	palmitoylating	NCIH3255_LUNG	Lung Cancer	2.3836	1.27759
ZDHHC13	palmitoylating	HCC1833_LUNG	Lung Cancer	1.1343	0.384845
ZDHHC13	palmitoylating	HUH6_LIVER	Liver Cancer	-1.02681	-0.226325
ZDHHC13	palmitoylating	TE14_OESOPHAGUS	Esophageal Cancer	2.36415	0.97155
ZDHHC13	palmitoylating	SW1271_LUNG	Lung Cancer	-0.529148	-0.570648
ZDHHC13	palmitoylating	SJSA1_BONE	Bone Cancer	-0.625248	0.773553
ZDHHC13	palmitoylating	HCC1143_BREAST	Breast Cancer	0.355202	0.438876
ZDHHC13	palmitoylating	FUOV1_OVARY	Ovarian Cancer	-0.327795	-0.180948
ZDHHC13	palmitoylating	TYKNU_OVARY	Ovarian Cancer	-1.1721	-0.992074
ZDHHC13	palmitoylating	TE10_OESOPHAGUS	Esophageal Cancer	-0.614951	0.444326
ZDHHC13	palmitoylating	HS695T_SKIN	Skin Cancer	-0.715628	0.0374973
ZDHHC13	palmitoylating	PANC0403_PANCREAS	Pancreatic Cancer	1.83102	1.63258
ZDHHC13	palmitoylating	HCC70_BREAST	Breast Cancer	0.574859	-0.20541
ZDHHC13	palmitoylating	NCIH2172_LUNG	Lung Cancer	-0.539444	-0.485246
ZDHHC13	palmitoylating	CAOV3_OVARY	Ovarian Cancer	0.0588934	0.645396
ZDHHC13	palmitoylating	SQ1_LUNG	Lung Cancer	0.530242	1.24306
ZDHHC13	palmitoylating	SKHEP1_LIVER	Liver Cancer	-0.894099	-0.161737
ZDHHC13	palmitoylating	SNU685_ENDOMETRIUM	Endometrial/Uterine Cancer	-0.0532233	-0.0501028
ZDHHC13	palmitoylating	KYSE450_OESOPHAGUS	Esophageal Cancer	-0.0360626	-0.111109
ZDHHC13	palmitoylating	SBC5_LUNG	Lung Cancer	-0.621816	-1.01284
ZDHHC13	palmitoylating	KATOIII_STOMACH	Gastric Cancer	-0.275169	-0.436544
ZDHHC13	palmitoylating	KMRC20_KIDNEY	Kidney Cancer	0.0806304	0.592902
ZDHHC13	palmitoylating	JHH4_LIVER	Liver Cancer	-0.81516	-1.21201
ZDHHC13	palmitoylating	NCIH661_LUNG	Lung Cancer	-0.208814	-0.695672
ZDHHC13	palmitoylating	SW1990_PANCREAS	Pancreatic Cancer	-0.78427	-0.16204
ZDHHC13	palmitoylating	KYSE510_OESOPHAGUS	Esophageal Cancer	-0.0303424	1.68458
ZDHHC13	palmitoylating	NCIH146_LUNG	Lung Cancer	2.65474	0.0942574
ZDHHC13	palmitoylating	HCC1187_BREAST	Breast Cancer	0.840279	-0.0383482
ZDHHC13	palmitoylating	HUPT3_PANCREAS	Pancreatic Cancer	0.886041	0.930891
ZDHHC13	palmitoylating	RVH421_SKIN	Skin Cancer	-0.441056	-0.2648
ZDHHC13	palmitoylating	HS294T_SKIN	Skin Cancer	-0.34038	0.160538
ZDHHC13	palmitoylating	KP4_PANCREAS	Pancreatic Cancer	-0.182501	0.18886
ZDHHC13	palmitoylating	JHOS2_OVARY	Ovarian Cancer	1.13773	0.533841
ZDHHC13	palmitoylating	KYSE150_OESOPHAGUS	Esophageal Cancer	0.389524	0.81973
ZDHHC13	palmitoylating	RPMI7951_SKIN	Skin Cancer	-0.880371	-0.407947
ZDHHC13	palmitoylating	HLF_LIVER	Liver Cancer	-0.108138	-0.319734
ZDHHC13	palmitoylating	MDAMB157_BREAST	Breast Cancer	-0.02119	-0.201237
ZDHHC13	palmitoylating	MFE319_ENDOMETRIUM	Endometrial/Uterine Cancer	-0.256864	-1.45349
ZDHHC13	palmitoylating	SUIT2_PANCREAS	Pancreatic Cancer	-0.691603	0.185797
ZDHHC13	palmitoylating	NCIH1944_LUNG	Lung Cancer	-0.611519	-0.332771
ZDHHC13	palmitoylating	HCC2218_BREAST	Breast Cancer	-1.11719	-0.80614
ZDHHC13	palmitoylating	KPL1_BREAST	Breast Cancer	-0.557749	-0.0250912
ZDHHC13	palmitoylating	WM2664_SKIN	Skin Cancer	0.86316	-0.181559
ZDHHC13	palmitoylating	UACC62_SKIN	Skin Cancer	-0.606943	-1.08453
ZDHHC13	palmitoylating	K029AX_SKIN	Skin Cancer	-0.635544	-0.326815
ZDHHC13	palmitoylating	IGR1_SKIN	Skin Cancer	-1.19842	-0.544183
ZDHHC13	palmitoylating	PC3_PROSTATE	Prostate Cancer	0.209908	-0.122139
ZDHHC13	palmitoylating	TE6_OESOPHAGUS	Esophageal Cancer	0.526809	-0.755469
ZDHHC13	palmitoylating	NCIH226_LUNG	Lung Cancer	-0.311778	0.874117
ZDHHC13	palmitoylating	NCIH1437_LUNG	Lung Cancer	-0.223687	1.48399
ZDHHC13	palmitoylating	HEC50B_ENDOMETRIUM	Endometrial/Uterine Cancer	-0.320931	-0.647775
ZDHHC13	palmitoylating	TC71_BONE	Bone Cancer	-0.508555	-0.624235
ZDHHC13	palmitoylating	OVSAHO_OVARY	Ovarian Cancer	2.27148	1.06922
ZDHHC13	palmitoylating	CALU6_LUNG	Lung Cancer	-0.612663	-0.904014
ZDHHC13	palmitoylating	KYSE410_OESOPHAGUS	Esophageal Cancer	0.824262	0.472111
ZDHHC13	palmitoylating	NIHOVCAR3_OVARY	Ovarian Cancer	5.32838	2.00183
ZDHHC13	palmitoylating	IGR37_SKIN	Skin Cancer	0.0188517	0.389063
ZDHHC13	palmitoylating	HUG1N_STOMACH	Gastric Cancer	-1.2499	0.133787
ZDHHC13	palmitoylating	HCC1954_BREAST	Breast Cancer	0.554267	1.09585
ZDHHC13	palmitoylating	SAOS2_BONE	Bone Cancer	-0.247712	-0.145193
ZDHHC13	palmitoylating	SNGM_ENDOMETRIUM	Endometrial/Uterine Cancer	-0.412455	0.240759
ZDHHC13	palmitoylating	NCIH2286_LUNG	Lung Cancer	0.616045	-0.24159
ZDHHC13	palmitoylating	CORL88_LUNG	Lung Cancer	4.46691	1.79279
ZDHHC13	palmitoylating	MDAMB231_BREAST	Breast Cancer	-0.500546	0.227252
ZDHHC13	palmitoylating	HCC44_LUNG	Lung Cancer	-1.04054	-0.330145
ZDHHC13	palmitoylating	HCC1500_BREAST	Breast Cancer	0.82655	-0.177674
ZDHHC13	palmitoylating	KURAMOCHI_OVARY	Ovarian Cancer	-0.406734	-0.477908
ZDHHC13	palmitoylating	NCIH2291_LUNG	Lung Cancer	-0.515419	-2.17932
ZDHHC13	palmitoylating	CAKI1_KIDNEY	Kidney Cancer	-0.467369	0.748006
ZDHHC13	palmitoylating	COV362_OVARY	Ovarian Cancer	-0.856346	-0.415048
ZDHHC13	palmitoylating	OVCAR8_OVARY	Ovarian Cancer	-0.76139	-0.903231
ZDHHC13	palmitoylating	NCIH1703_LUNG	Lung Cancer	-0.941005	-1.51538
ZDHHC13	palmitoylating	LU65_LUNG	Lung Cancer	-1.64116	-7.18024
ZDHHC13	palmitoylating	NCIH1693_LUNG	Lung Cancer	-0.185933	0.200623
ZDHHC13	palmitoylating	NCIH1155_LUNG	Lung Cancer	2.19598	1.56225
ZDHHC13	palmitoylating	JHH5_LIVER	Liver Cancer	-0.851769	-0.98229
ZDHHC13	palmitoylating	SKMEL5_SKIN	Skin Cancer	-0.862066	-1.29029
ZDHHC13	palmitoylating	MDAMB436_BREAST	Breast Cancer	0.187027	-1.10301
ZDHHC13	palmitoylating	NCIH1435_LUNG	Lung Cancer	0.588588	-0.120085
ZDHHC13	palmitoylating	WM1799_SKIN	Skin Cancer	-0.0566555	-0.15431
ZDHHC13	palmitoylating	SKMEL2_SKIN	Skin Cancer	-0.343812	-0.0628163
ZDHHC13	palmitoylating	U2OS_BONE	Bone Cancer	0.0680458	0.767315
ZDHHC13	palmitoylating	NCIH1666_LUNG	Lung Cancer	0.00283505	0.0801372
ZDHHC13	palmitoylating	SNU1_STOMACH	Gastric Cancer	-0.752237	-0.422405
ZDHHC13	palmitoylating	CAMA1_BREAST	Breast Cancer	-0.685882	-0.55438
ZDHHC13	palmitoylating	CHAGOK1_LUNG	Lung Cancer	-1.03711	-1.11432
ZDHHC13	palmitoylating	WM115_SKIN	Skin Cancer	1.78412	0.523483
ZDHHC13	palmitoylating	NCIH522_LUNG	Lung Cancer	-0.137883	0.356257
ZDHHC13	palmitoylating	BXPC3_PANCREAS	Pancreatic Cancer	0.541682	1.2231
ZDHHC13	palmitoylating	HEC59_ENDOMETRIUM	Endometrial/Uterine Cancer	0.0348684	0.188603
ZDHHC13	palmitoylating	SKMEL30_SKIN	Skin Cancer	-0.771686	-0.235147
ZDHHC13	palmitoylating	TE11_OESOPHAGUS	Esophageal Cancer	0.179019	0.0711672
ZDHHC13	palmitoylating	SHP77_LUNG	Lung Cancer	-0.557749	-0.514221
ZDHHC13	palmitoylating	TE1_OESOPHAGUS	Esophageal Cancer	0.0371565	0.0690214
ZDHHC13	palmitoylating	MDAMB453_BREAST	Breast Cancer	-0.80944	-0.406861
ZDHHC13	palmitoylating	KYSE180_OESOPHAGUS	Esophageal Cancer	-0.343812	0.821739
ZDHHC13	palmitoylating	SKMEL3_SKIN	Skin Cancer	-0.493682	0.0629806
ZDHHC13	palmitoylating	NCIH647_LUNG	Lung Cancer	0.129824	1.1467
ZDHHC13	palmitoylating	MFE296_ENDOMETRIUM	Endometrial/Uterine Cancer	0.343762	0.369013
ZDHHC13	palmitoylating	HCC95_LUNG	Lung Cancer	-0.548596	-0.208055
ZDHHC13	palmitoylating	IPC298_SKIN	Skin Cancer	-0.690458	-1.35753
ZDHHC13	palmitoylating	HUH7_LIVER	Liver Cancer	-0.997064	-0.795067
ZDHHC13	palmitoylating	CORL105_LUNG	Lung Cancer	-0.648129	-0.0390292
ZDHHC13	palmitoylating	NCIH520_LUNG	Lung Cancer	0.324313	1.49301
ZDHHC13	palmitoylating	NCIH1573_LUNG	Lung Cancer	-0.092121	-0.0151113
ZDHHC13	palmitoylating	NCIH460_LUNG	Lung Cancer	-0.759101	0.31672
ZDHHC13	palmitoylating	MELJUSO_SKIN	Skin Cancer	-0.633256	-1.00001
ZDHHC13	palmitoylating	T47D_BREAST	Breast Cancer	-0.768254	-0.106163
ZDHHC13	palmitoylating	WM88_SKIN	Skin Cancer	0.0280041	-0.0669767
ZDHHC13	palmitoylating	EBC1_LUNG	Lung Cancer	0.0577494	1.04295
ZDHHC13	palmitoylating	MFE280_ENDOMETRIUM	Endometrial/Uterine Cancer	-0.108138	0.302553
ZDHHC13	palmitoylating	MIAPACA2_PANCREAS	Pancreatic Cancer	-1.22587	-0.171352
ZDHHC13	palmitoylating	SNU119_OVARY	Ovarian Cancer	-0.0783924	0.601172
ZDHHC13	palmitoylating	IGROV1_OVARY	Ovarian Cancer	-0.597791	0.080937
ZDHHC13	palmitoylating	A2780_OVARY	Ovarian Cancer	-0.926133	-0.961365
ZDHHC13	palmitoylating	HCC1806_BREAST	Breast Cancer	0.708713	0.959265
ZDHHC13	palmitoylating	HCC1395_BREAST	Breast Cancer	-0.636688	-1.0893
ZDHHC13	palmitoylating	NCIH2228_LUNG	Lung Cancer	0.420413	0.405238
ZDHHC13	palmitoylating	SNU423_LIVER	Liver Cancer	-0.759101	0.203924
ZDHHC13	palmitoylating	PANC0203_PANCREAS	Pancreatic Cancer	2.07928	2.35484
ZDHHC13	palmitoylating	MKN45_STOMACH	Gastric Cancer	-1.25562	-1.337
ZDHHC13	palmitoylating	LMSU_STOMACH	Gastric Cancer	-0.245424	1.38012
ZDHHC13	palmitoylating	NCIH838_LUNG	Lung Cancer	-0.595502	-0.117726
ZDHHC13	palmitoylating	NCIH196_LUNG	Lung Cancer	1.14917	0.805498
ZDHHC13	palmitoylating	RERFLCSQ1_LUNG	Lung Cancer	-0.862066	-1.42456
ZDHHC13	palmitoylating	OSRC2_KIDNEY	Kidney Cancer	0.470751	0.848259
ZDHHC13	palmitoylating	HEPG2_LIVER	Liver Cancer	-1.08516	-1.33894
ZDHHC13	palmitoylating	SKMEL28_SKIN	Skin Cancer	-0.120722	0.821506
ZDHHC13	palmitoylating	HUH1_LIVER	Liver Cancer	-0.969606	-1.64561
ZDHHC13	palmitoylating	NCIH358_LUNG	Lung Cancer	-0.657281	-0.558727
ZDHHC13	palmitoylating	NCIH2110_LUNG	Lung Cancer	-1.62743	-4.38071
ZDHHC13	palmitoylating	OVCAR4_OVARY	Ovarian Cancer	-0.119578	0.505173
ZDHHC13	palmitoylating	NCIH2122_LUNG	Lung Cancer	-0.439912	0.242815
ZDHHC13	palmitoylating	LUDLU1_LUNG	Lung Cancer	-0.414743	0.466254
ZDHHC13	palmitoylating	NCIH1792_LUNG	Lung Cancer	-0.341524	-0.25505
ZDHHC13	palmitoylating	RERFLCMS_LUNG	Lung Cancer	-0.624104	-0.221562
ZDHHC13	palmitoylating	BT20_BREAST	Breast Cancer	-1.12634	-1.12271
ZDHHC13	palmitoylating	HCC15_LUNG	Lung Cancer	-0.1539	0.0216738
ZDHHC13	palmitoylating	NCIN87_STOMACH	Gastric Cancer	-0.62296	0.248649
ZDHHC13	palmitoylating	IM95_STOMACH	Gastric Cancer	-0.770542	-0.937167
ZDHHC13	palmitoylating	WM793_SKIN	Skin Cancer	0.67668	1.14375
ZDHHC13	palmitoylating	ISHIKAWAHERAKLIO02ER_ENDOMETRIUM	Endometrial/Uterine Cancer	0.150417	-0.241771
ZDHHC13	palmitoylating	JHH1_LIVER	Liver Cancer	0.198467	0.232994
ZDHHC13	palmitoylating	MEWO_SKIN	Skin Cancer	-0.220254	-0.633468
ZDHHC13	palmitoylating	CAL120_BREAST	Breast Cancer	-0.585206	-0.0730494
ZDHHC13	palmitoylating	NCIH2030_LUNG	Lung Cancer	-0.78427	-0.925938
ZDHHC13	palmitoylating	COLO829_SKIN	Skin Cancer	-0.509699	-0.411142
ZDHHC13	palmitoylating	MDAMB468_BREAST	Breast Cancer	0.384947	0.437965
ZDHHC13	palmitoylating	A375_SKIN	Skin Cancer	-0.823168	-0.423412
ZDHHC13	palmitoylating	OV56_OVARY	Ovarian Cancer	-1.36545	0.310756
ZDHHC13	palmitoylating	TUHR4TKB_KIDNEY	Kidney Cancer	0.0646137	-0.0252505
ZDHHC13	palmitoylating	NUGC3_STOMACH	Gastric Cancer	1.68916	1.95029
ZDHHC13	palmitoylating	KYSE30_OESOPHAGUS	Esophageal Cancer	0.711001	0.601936
ZDHHC13	palmitoylating	NCIH1568_LUNG	Lung Cancer	0.82655	0.352923
ZDHHC13	palmitoylating	JHUEM2_ENDOMETRIUM	Endometrial/Uterine Cancer	-0.208814	-0.636685
ZDHHC13	palmitoylating	COLO741_SKIN	Skin Cancer	-0.179069	0.0143512
ZDHHC13	palmitoylating	PATU8988T_PANCREAS	Pancreatic Cancer	0.600028	0.841175
ZDHHC13	palmitoylating	KP2_PANCREAS	Pancreatic Cancer	0.90549	1.32236
ZDHHC13	palmitoylating	QGP1_PANCREAS	Pancreatic Cancer	0.126392	-0.225719
ZDHHC13	palmitoylating	SKNMC_BONE	Bone Cancer	-0.612663	-1.08512
ZDHHC13	palmitoylating	OV90_OVARY	Ovarian Cancer	-0.997064	0.647145
ZDHHC13	palmitoylating	NCIH2009_LUNG	Lung Cancer	1.01189	1.53185
ZDHHC13	palmitoylating	NCIH1793_LUNG	Lung Cancer	0.0119874	0.87173
ZDHHC13	palmitoylating	PC14_LUNG	Lung Cancer	0.843711	0.190015
ZDHHC13	palmitoylating	A498_KIDNEY	Kidney Cancer	-0.092121	-0.568219
ZDHHC13	palmitoylating	NCIH1299_LUNG	Lung Cancer	-0.693891	0.105903
ZDHHC13	palmitoylating	DV90_LUNG	Lung Cancer	-0.241991	0.516298
ZDHHC13	palmitoylating	ZR751_BREAST	Breast Cancer	2.23144	1.84022
ZDHHC13	palmitoylating	LNCAPCLONEFGC_PROSTATE	Prostate Cancer	-0.40559	0.370924
ZDHHC13	palmitoylating	UACC257_SKIN	Skin Cancer	-0.977615	-2.03691
ZDHHC13	palmitoylating	CORL47_LUNG	Lung Cancer	1.54158	-0.351841
ZDHHC13	palmitoylating	TCCPAN2_PANCREAS	Pancreatic Cancer	-0.362116	-0.767298
ZDHHC13	palmitoylating	A2058_SKIN	Skin Cancer	-0.732788	-0.610359
ZDHHC13	palmitoylating	RMUGS_OVARY	Ovarian Cancer	0.228213	0.487016
ZDHHC13	palmitoylating	HEYA8_OVARY	Ovarian Cancer	-0.451352	0.356122
ZDHHC13	palmitoylating	NCIH1581_LUNG	Lung Cancer	-0.393006	0.0275958
ZDHHC13	palmitoylating	BT549_BREAST	Breast Cancer	-0.531436	-0.721579
ZDHHC13	palmitoylating	NCIH292_LUNG	Lung Cancer	2.34699	2.21329
ZDHHC13	palmitoylating	NCIH23_LUNG	Lung Cancer	-0.613807	-0.220779
ZDHHC13	palmitoylating	NCIH1355_LUNG	Lung Cancer	-1.10918	-0.549268
ZDHHC13	palmitoylating	JHH6_LIVER	Liver Cancer	-0.215678	-0.648767
ZDHHC13	palmitoylating	VCAP_PROSTATE	Prostate Cancer	0.0920709	-0.317589
ZDHHC13	palmitoylating	HEC251_ENDOMETRIUM	Endometrial/Uterine Cancer	0.300288	0.991034
ZDHHC13	palmitoylating	SU8686_PANCREAS	Pancreatic Cancer	2.29093	1.73099
ZDHHC13	palmitoylating	LOXIMVI_SKIN	Skin Cancer	-0.140171	-0.846335
ZDHHC13	palmitoylating	A673_BONE	Bone Cancer	-0.433048	-0.911521

## Sheet: ABHD12
gene	category	cell_line	primary_disease	Z_RNA	Z_protein			Row Labels	Average of Z_RNA	Average of Z_protein
ABHD12	de-palmitoylating	ABC1_LUNG	Lung Cancer	1.33759	0.421583			Bone Cancer	0.0938933	-0.166867
ABHD12	de-palmitoylating	MKN1_STOMACH	Gastric Cancer	0.136337	0.0430301			Breast Cancer	-0.0968047	0.0208734
ABHD12	de-palmitoylating	LK2_LUNG	Lung Cancer	-0.497741	-0.568574			Endometrial/Uterine Cancer	-0.310471	-0.326983
ABHD12	de-palmitoylating	A101D_SKIN	Skin Cancer	-0.421553	0.770405			Esophageal Cancer	-0.406612	-0.225852
ABHD12	de-palmitoylating	NCIH446_LUNG	Lung Cancer	0.0052613	-0.00715582			Gastric Cancer	0.288498	0.29727
ABHD12	de-palmitoylating	MKN7_STOMACH	Gastric Cancer	0.88729	0.927179			Kidney Cancer	0.728543	0.490335
ABHD12	de-palmitoylating	CFPAC1_PANCREAS	Pancreatic Cancer	-0.55891	0.523487			Liver Cancer	0.817968	0.609537
ABHD12	de-palmitoylating	OE33_OESOPHAGUS	Esophageal Cancer	0.94682	1.07561			Lung Cancer	-0.156565	-0.137628
ABHD12	de-palmitoylating	TE4_OESOPHAGUS	Esophageal Cancer	-0.0296922	0.27386			Ovarian Cancer	-0.300116	-0.30541
ABHD12	de-palmitoylating	HEC6_ENDOMETRIUM	Endometrial/Uterine Cancer	0.276151	-0.902248			Pancreatic Cancer	-0.352854	-0.0777531
ABHD12	de-palmitoylating	EFM192A_BREAST	Breast Cancer	-0.563552	-0.46119			Prostate Cancer	0.527015	-0.375184
ABHD12	de-palmitoylating	NCIH1975_LUNG	Lung Cancer	-0.304678	-0.52587			Skin Cancer	0.379373	0.28986
ABHD12	de-palmitoylating	NCIH2126_LUNG	Lung Cancer	-0.0337883	0.478242			Grand Total	-2.28237e-16	1.05051e-16
ABHD12	de-palmitoylating	IGR39_SKIN	Skin Cancer	1.99433	0.972199
ABHD12	de-palmitoylating	LCLC103H_LUNG	Lung Cancer	0.581994	1.1058
ABHD12	de-palmitoylating	HCC38_BREAST	Breast Cancer	1.01645	0.260128
ABHD12	de-palmitoylating	HEP3B217_LIVER	Liver Cancer	0.287347	-0.326291
ABHD12	de-palmitoylating	CAL51_BREAST	Breast Cancer	-0.117622	-0.179248
ABHD12	de-palmitoylating	L33_PANCREAS	Pancreatic Cancer	-0.673328	-0.240134
ABHD12	de-palmitoylating	AGS_STOMACH	Gastric Cancer	0.870633	1.15468
ABHD12	de-palmitoylating	NCIH1650_LUNG	Lung Cancer	2.33813	1.54581
ABHD12	de-palmitoylating	ASPC1_PANCREAS	Pancreatic Cancer	0.54704	-0.435123
ABHD12	de-palmitoylating	NCIH441_LUNG	Lung Cancer	-0.655851	-0.882548
ABHD12	de-palmitoylating	HCC1937_BREAST	Breast Cancer	0.0606953	0.328005
ABHD12	de-palmitoylating	HEC265_ENDOMETRIUM	Endometrial/Uterine Cancer	0.037484	0.26936
ABHD12	de-palmitoylating	HS944T_SKIN	Skin Cancer	-0.30932	-0.386049
ABHD12	de-palmitoylating	SH4_SKIN	Skin Cancer	1.01454	0.89589
ABHD12	de-palmitoylating	MCF7_BREAST	Breast Cancer	1.46757	0.890493
ABHD12	de-palmitoylating	EFM19_BREAST	Breast Cancer	-1.06246	0.362934
ABHD12	de-palmitoylating	JHH7_LIVER	Liver Cancer	-0.223302	0.370006
ABHD12	de-palmitoylating	NCIH2170_LUNG	Lung Cancer	-0.166775	-0.373624
ABHD12	de-palmitoylating	COLO679_SKIN	Skin Cancer	0.967574	0.34555
ABHD12	de-palmitoylating	HGC27_STOMACH	Gastric Cancer	-0.994189	-1.15093
ABHD12	de-palmitoylating	LXF289_LUNG	Lung Cancer	-0.822972	-0.544433
ABHD12	de-palmitoylating	DMS273_LUNG	Lung Cancer	-0.893152	-1.65308
ABHD12	de-palmitoylating	HUPT4_PANCREAS	Pancreatic Cancer	-0.612705	-0.0622825
ABHD12	de-palmitoylating	C32_SKIN	Skin Cancer	0.446822	0.195431
ABHD12	de-palmitoylating	KMRC1_KIDNEY	Kidney Cancer	0.366811	0.547279
ABHD12	de-palmitoylating	A704_KIDNEY	Kidney Cancer	-0.854649	1.36576
ABHD12	de-palmitoylating	HDQP1_BREAST	Breast Cancer	-1.60151	-0.978595
ABHD12	de-palmitoylating	CAKI2_KIDNEY	Kidney Cancer	-0.784742	-0.687879
ABHD12	de-palmitoylating	SW1573_LUNG	Lung Cancer	0.421153	-0.168134
ABHD12	de-palmitoylating	IALM_LUNG	Lung Cancer	-0.223029	0.54851
ABHD12	de-palmitoylating	KYSE70_OESOPHAGUS	Esophageal Cancer	-0.22494	-0.840694
ABHD12	de-palmitoylating	DMS114_LUNG	Lung Cancer	-0.132095	-0.744498
ABHD12	de-palmitoylating	JIMT1_BREAST	Breast Cancer	-0.337173	-0.304501
ABHD12	de-palmitoylating	HCC827_LUNG	Lung Cancer	-0.441488	0.478074
ABHD12	de-palmitoylating	NCIH650_LUNG	Lung Cancer	-0.545529	0.571641
ABHD12	de-palmitoylating	CORL23_LUNG	Lung Cancer	-0.559183	-0.502971
ABHD12	de-palmitoylating	AU565_BREAST	Breast Cancer	2.81383	1.06975
ABHD12	de-palmitoylating	PANC1_PANCREAS	Pancreatic Cancer	0.521644	1.49413
ABHD12	de-palmitoylating	CAL851_BREAST	Breast Cancer	0.267958	0.805802
ABHD12	de-palmitoylating	NCIH2052_PLEURA	Lung Cancer	1.30291	1.35233
ABHD12	de-palmitoylating	SNU719_STOMACH	Gastric Cancer	-0.173056	-0.832512
ABHD12	de-palmitoylating	A549_LUNG	Lung Cancer	-0.162133	0.671473
ABHD12	de-palmitoylating	VMRCRCW_KIDNEY	Kidney Cancer	-1.1351	-1.53979
ABHD12	de-palmitoylating	NCIH1048_LUNG	Lung Cancer	-0.17251	-0.06013
ABHD12	de-palmitoylating	SKES1_BONE	Bone Cancer	-1.01276	-1.89017
ABHD12	de-palmitoylating	HEC1A_ENDOMETRIUM	Endometrial/Uterine Cancer	-0.0676495	-0.179621
ABHD12	de-palmitoylating	CALU1_LUNG	Lung Cancer	1.61612	0.63459
ABHD12	de-palmitoylating	NCIH3255_LUNG	Lung Cancer	0.709792	0.597832
ABHD12	de-palmitoylating	HCC1833_LUNG	Lung Cancer	0.829126	-0.0492636
ABHD12	de-palmitoylating	HUH6_LIVER	Liver Cancer	1.65736	1.31924
ABHD12	de-palmitoylating	TE14_OESOPHAGUS	Esophageal Cancer	0.61722	0.815688
ABHD12	de-palmitoylating	SW1271_LUNG	Lung Cancer	-0.029146	0.212093
ABHD12	de-palmitoylating	SJSA1_BONE	Bone Cancer	2.07762	1.52976
ABHD12	de-palmitoylating	HCC1143_BREAST	Breast Cancer	1.0282	2.61522
ABHD12	de-palmitoylating	FUOV1_OVARY	Ovarian Cancer	0.0500454	-0.100218
ABHD12	de-palmitoylating	TYKNU_OVARY	Ovarian Cancer	-0.507572	-1.05933
ABHD12	de-palmitoylating	TE10_OESOPHAGUS	Esophageal Cancer	-0.78993	-0.925755
ABHD12	de-palmitoylating	HS695T_SKIN	Skin Cancer	1.34551	0.86191
ABHD12	de-palmitoylating	PANC0403_PANCREAS	Pancreatic Cancer	0.275058	0.942011
ABHD12	de-palmitoylating	HCC70_BREAST	Breast Cancer	-0.480537	-0.486719
ABHD12	de-palmitoylating	NCIH2172_LUNG	Lung Cancer	-0.90981	-1.23133
ABHD12	de-palmitoylating	CAOV3_OVARY	Ovarian Cancer	0.655177	-0.363318
ABHD12	de-palmitoylating	SQ1_LUNG	Lung Cancer	0.198871	1.08155
ABHD12	de-palmitoylating	SKHEP1_LIVER	Liver Cancer	-0.744054	-0.50816
ABHD12	de-palmitoylating	SNU685_ENDOMETRIUM	Endometrial/Uterine Cancer	-0.256617	0.476829
ABHD12	de-palmitoylating	KYSE450_OESOPHAGUS	Esophageal Cancer	-0.866937	-0.725993
ABHD12	de-palmitoylating	SBC5_LUNG	Lung Cancer	-0.671416	-1.34252
ABHD12	de-palmitoylating	KATOIII_STOMACH	Gastric Cancer	2.41623	1.53172
ABHD12	de-palmitoylating	KMRC20_KIDNEY	Kidney Cancer	1.96511	1.00962
ABHD12	de-palmitoylating	SNU449_LIVER	Liver Cancer	0.783522	1.11015
ABHD12	de-palmitoylating	OCUM1_STOMACH	Gastric Cancer	-0.356562	1.02118
ABHD12	de-palmitoylating	JHH4_LIVER	Liver Cancer	1.34742	0.858775
ABHD12	de-palmitoylating	NCIH661_LUNG	Lung Cancer	0.204059	0.265705
ABHD12	de-palmitoylating	SW1990_PANCREAS	Pancreatic Cancer	-0.977532	-0.949749
ABHD12	de-palmitoylating	KYSE510_OESOPHAGUS	Esophageal Cancer	-1.17114	-0.00391495
ABHD12	de-palmitoylating	NCIH146_LUNG	Lung Cancer	1.01564	-0.184307
ABHD12	de-palmitoylating	HCC1187_BREAST	Breast Cancer	-0.691897	-2.09978
ABHD12	de-palmitoylating	HUPT3_PANCREAS	Pancreatic Cancer	-0.734496	-0.136223
ABHD12	de-palmitoylating	RVH421_SKIN	Skin Cancer	0.760584	0.254858
ABHD12	de-palmitoylating	HS294T_SKIN	Skin Cancer	-0.389331	0.0965611
ABHD12	de-palmitoylating	KP4_PANCREAS	Pancreatic Cancer	-0.89916	-1.75648
ABHD12	de-palmitoylating	JHOS2_OVARY	Ovarian Cancer	-0.227944	0.335256
ABHD12	de-palmitoylating	KYSE150_OESOPHAGUS	Esophageal Cancer	-0.128545	-0.219846
ABHD12	de-palmitoylating	RPMI7951_SKIN	Skin Cancer	0.752938	0.139687
ABHD12	de-palmitoylating	HLF_LIVER	Liver Cancer	2.34469	2.231
ABHD12	de-palmitoylating	MDAMB157_BREAST	Breast Cancer	-0.362023	-0.0964449
ABHD12	de-palmitoylating	MFE319_ENDOMETRIUM	Endometrial/Uterine Cancer	-0.371035	-1.31753
ABHD12	de-palmitoylating	SUIT2_PANCREAS	Pancreatic Cancer	-0.510575	-0.879698
ABHD12	de-palmitoylating	NCIH1944_LUNG	Lung Cancer	-0.50211	-0.545562
ABHD12	de-palmitoylating	HCC2218_BREAST	Breast Cancer	-0.206371	0.586376
ABHD12	de-palmitoylating	KPL1_BREAST	Breast Cancer	-0.182614	0.308397
ABHD12	de-palmitoylating	WM2664_SKIN	Skin Cancer	0.169652	-0.139808
ABHD12	de-palmitoylating	UACC62_SKIN	Skin Cancer	-0.198179	-0.536054
ABHD12	de-palmitoylating	K029AX_SKIN	Skin Cancer	0.685216	0.570365
ABHD12	de-palmitoylating	IGR1_SKIN	Skin Cancer	0.212251	1.52502
ABHD12	de-palmitoylating	PC3_PROSTATE	Prostate Cancer	-0.572017	-0.492691
ABHD12	de-palmitoylating	TE6_OESOPHAGUS	Esophageal Cancer	-0.55809	-0.973359
ABHD12	de-palmitoylating	NCIH226_LUNG	Lung Cancer	-0.361204	0.853372
ABHD12	de-palmitoylating	NCIH1437_LUNG	Lung Cancer	-0.587855	0.187311
ABHD12	de-palmitoylating	HEC50B_ENDOMETRIUM	Endometrial/Uterine Cancer	-0.541433	0.0327338
ABHD12	de-palmitoylating	TC71_BONE	Bone Cancer	-1.0955	-1.20645
ABHD12	de-palmitoylating	OVSAHO_OVARY	Ovarian Cancer	2.17183	0.116146
ABHD12	de-palmitoylating	CALU6_LUNG	Lung Cancer	-0.203094	-0.547649
ABHD12	de-palmitoylating	KYSE410_OESOPHAGUS	Esophageal Cancer	-0.642743	0.271807
ABHD12	de-palmitoylating	NIHOVCAR3_OVARY	Ovarian Cancer	-0.528598	-0.824853
ABHD12	de-palmitoylating	IGR37_SKIN	Skin Cancer	0.443545	0.0336768
ABHD12	de-palmitoylating	HUG1N_STOMACH	Gastric Cancer	0.73983	0.954195
ABHD12	de-palmitoylating	HCC1954_BREAST	Breast Cancer	-1.20036	-0.388778
ABHD12	de-palmitoylating	HEC108_ENDOMETRIUM	Endometrial/Uterine Cancer	1.45119	0.649687
ABHD12	de-palmitoylating	SAOS2_BONE	Bone Cancer	2.4034	2.11501
ABHD12	de-palmitoylating	SNGM_ENDOMETRIUM	Endometrial/Uterine Cancer	-0.783103	-0.578158
ABHD12	de-palmitoylating	DANG_PANCREAS	Pancreatic Cancer	-1.21811	-1.15241
ABHD12	de-palmitoylating	NCIH2286_LUNG	Lung Cancer	-0.184525	-1.14572
ABHD12	de-palmitoylating	CORL88_LUNG	Lung Cancer	0.530656	1.03378
ABHD12	de-palmitoylating	MDAMB231_BREAST	Breast Cancer	0.100291	1.53608
ABHD12	de-palmitoylating	HCC44_LUNG	Lung Cancer	-1.01959	-0.170059
ABHD12	de-palmitoylating	HCC1500_BREAST	Breast Cancer	0.0437647	-0.0634849
ABHD12	de-palmitoylating	KURAMOCHI_OVARY	Ovarian Cancer	-0.882502	-0.345864
ABHD12	de-palmitoylating	NCIH2291_LUNG	Lung Cancer	-1.25798	-3.91187
ABHD12	de-palmitoylating	CAKI1_KIDNEY	Kidney Cancer	-1.17988	-0.982175
ABHD12	de-palmitoylating	COV362_OVARY	Ovarian Cancer	-1.2902	-0.292094
ABHD12	de-palmitoylating	OVCAR8_OVARY	Ovarian Cancer	-0.292116	-0.168655
ABHD12	de-palmitoylating	NCIH1703_LUNG	Lung Cancer	-1.06055	-1.90619
ABHD12	de-palmitoylating	LU65_LUNG	Lung Cancer	-1.03105	-0.491614
ABHD12	de-palmitoylating	NCIH1693_LUNG	Lung Cancer	-0.19026	0.300205
ABHD12	de-palmitoylating	NCIH1155_LUNG	Lung Cancer	0.886471	0.61348
ABHD12	de-palmitoylating	JHH5_LIVER	Liver Cancer	0.0213727	-0.332317
ABHD12	de-palmitoylating	SKMEL5_SKIN	Skin Cancer	0.197778	-0.0131555
ABHD12	de-palmitoylating	MDAMB436_BREAST	Breast Cancer	-1.01412	-1.30299
ABHD12	de-palmitoylating	NCIH1435_LUNG	Lung Cancer	0.657089	1.0565
ABHD12	de-palmitoylating	WM1799_SKIN	Skin Cancer	1.68057	0.35749
ABHD12	de-palmitoylating	SKMEL2_SKIN	Skin Cancer	-0.464426	0.0266954
ABHD12	de-palmitoylating	U2OS_BONE	Bone Cancer	-0.0878569	-0.624628
ABHD12	de-palmitoylating	NCIH1666_LUNG	Lung Cancer	-0.202002	0.66515
ABHD12	de-palmitoylating	SNU1_STOMACH	Gastric Cancer	1.34988	1.38339
ABHD12	de-palmitoylating	CAMA1_BREAST	Breast Cancer	-0.493372	-0.171169
ABHD12	de-palmitoylating	CHAGOK1_LUNG	Lung Cancer	-1.16732	-1.29461
ABHD12	de-palmitoylating	WM115_SKIN	Skin Cancer	-0.3369	1.33927
ABHD12	de-palmitoylating	NCIH522_LUNG	Lung Cancer	-1.09796	-0.132958
ABHD12	de-palmitoylating	BXPC3_PANCREAS	Pancreatic Cancer	0.148079	-0.250412
ABHD12	de-palmitoylating	HEC59_ENDOMETRIUM	Endometrial/Uterine Cancer	-0.981901	-1.32373
ABHD12	de-palmitoylating	SKMEL30_SKIN	Skin Cancer	0.845237	0.773066
ABHD12	de-palmitoylating	TE11_OESOPHAGUS	Esophageal Cancer	-1.17606	-1.45954
ABHD12	de-palmitoylating	SHP77_LUNG	Lung Cancer	0.240378	1.20774
ABHD12	de-palmitoylating	TE1_OESOPHAGUS	Esophageal Cancer	-0.635643	-0.112485
ABHD12	de-palmitoylating	MDAMB453_BREAST	Breast Cancer	-0.404623	0.498376
ABHD12	de-palmitoylating	KYSE180_OESOPHAGUS	Esophageal Cancer	-1.04198	-0.639372
ABHD12	de-palmitoylating	SKMEL3_SKIN	Skin Cancer	2.77068	1.45525
ABHD12	de-palmitoylating	NCIH647_LUNG	Lung Cancer	-1.04771	-0.619624
ABHD12	de-palmitoylating	MFE296_ENDOMETRIUM	Endometrial/Uterine Cancer	-0.224667	0.437909
ABHD12	de-palmitoylating	HCC95_LUNG	Lung Cancer	1.03475	-0.132596
ABHD12	de-palmitoylating	IPC298_SKIN	Skin Cancer	-0.830072	-0.729344
ABHD12	de-palmitoylating	HUH7_LIVER	Liver Cancer	0.778607	0.504096
ABHD12	de-palmitoylating	CORL105_LUNG	Lung Cancer	0.595374	0.335808
ABHD12	de-palmitoylating	NCIH520_LUNG	Lung Cancer	-0.998286	-1.26827
ABHD12	de-palmitoylating	NCIH1573_LUNG	Lung Cancer	0.0636991	0.579109
ABHD12	de-palmitoylating	NCIH460_LUNG	Lung Cancer	-0.779826	-0.580452
ABHD12	de-palmitoylating	MELJUSO_SKIN	Skin Cancer	0.114764	0.164795
ABHD12	de-palmitoylating	T47D_BREAST	Breast Cancer	0.0587838	0.181537
ABHD12	de-palmitoylating	WM88_SKIN	Skin Cancer	0.888929	1.30942
ABHD12	de-palmitoylating	EBC1_LUNG	Lung Cancer	-0.711285	-0.633337
ABHD12	de-palmitoylating	MFE280_ENDOMETRIUM	Endometrial/Uterine Cancer	-0.964697	-0.450464
ABHD12	de-palmitoylating	MIAPACA2_PANCREAS	Pancreatic Cancer	-0.599051	0.438858
ABHD12	de-palmitoylating	SNU119_OVARY	Ovarian Cancer	1.14535	0.429846
ABHD12	de-palmitoylating	IGROV1_OVARY	Ovarian Cancer	-0.127999	1.72342
ABHD12	de-palmitoylating	A2780_OVARY	Ovarian Cancer	-0.474803	-0.631737
ABHD12	de-palmitoylating	HCC1806_BREAST	Breast Cancer	-0.495556	1.36416
ABHD12	de-palmitoylating	HCC1395_BREAST	Breast Cancer	-0.766173	-2.30779
ABHD12	de-palmitoylating	NCIH2228_LUNG	Lung Cancer	-0.00238477	-0.480137
ABHD12	de-palmitoylating	SNU423_LIVER	Liver Cancer	4.27259	2.28893
ABHD12	de-palmitoylating	PANC0203_PANCREAS	Pancreatic Cancer	-0.880591	0.287782
ABHD12	de-palmitoylating	MKN45_STOMACH	Gastric Cancer	-0.545529	-1.05081
ABHD12	de-palmitoylating	LMSU_STOMACH	Gastric Cancer	-0.600144	0.142316
ABHD12	de-palmitoylating	NCIH838_LUNG	Lung Cancer	-0.684797	-0.911396
ABHD12	de-palmitoylating	NCIH196_LUNG	Lung Cancer	0.736826	1.7781
ABHD12	de-palmitoylating	RERFLCSQ1_LUNG	Lung Cancer	0.48751	1.24117
ABHD12	de-palmitoylating	OSRC2_KIDNEY	Kidney Cancer	4.69722	2.41814
ABHD12	de-palmitoylating	HEPG2_LIVER	Liver Cancer	-0.146022	-0.0449723
ABHD12	de-palmitoylating	SKMEL28_SKIN	Skin Cancer	1.06561	1.85696
ABHD12	de-palmitoylating	HUH1_LIVER	Liver Cancer	-0.265628	-0.397191
ABHD12	de-palmitoylating	NCIH358_LUNG	Lung Cancer	1.09646	0.819584
ABHD12	de-palmitoylating	MSTO211H_PLEURA	Lung Cancer	-1.02095	-0.42449
ABHD12	de-palmitoylating	NCIH2110_LUNG	Lung Cancer	-0.630455	-0.776398
ABHD12	de-palmitoylating	OVCAR4_OVARY	Ovarian Cancer	-1.06273	-1.68291
ABHD12	de-palmitoylating	NCIH2122_LUNG	Lung Cancer	-0.695993	-0.702634
ABHD12	de-palmitoylating	LUDLU1_LUNG	Lung Cancer	1.26577	1.60265
ABHD12	de-palmitoylating	NCIH1792_LUNG	Lung Cancer	-0.778734	-1.31052
ABHD12	de-palmitoylating	RERFLCMS_LUNG	Lung Cancer	0.186309	-0.280674
ABHD12	de-palmitoylating	BT20_BREAST	Breast Cancer	-1.30904	-1.2108
ABHD12	de-palmitoylating	HCC15_LUNG	Lung Cancer	-0.774911	0.243608
ABHD12	de-palmitoylating	NCIN87_STOMACH	Gastric Cancer	-0.295939	0.235179
ABHD12	de-palmitoylating	IM95_STOMACH	Gastric Cancer	-0.381958	-1.89003
ABHD12	de-palmitoylating	WM793_SKIN	Skin Cancer	-0.881683	-0.535017
ABHD12	de-palmitoylating	ISHIKAWAHERAKLIO02ER_ENDOMETRIUM	Endometrial/Uterine Cancer	-0.666501	-1.28042
ABHD12	de-palmitoylating	JHH1_LIVER	Liver Cancer	0.762495	0.413977
ABHD12	de-palmitoylating	MEWO_SKIN	Skin Cancer	-0.398888	-0.797723
ABHD12	de-palmitoylating	CAL120_BREAST	Breast Cancer	1.75048	1.03711
ABHD12	de-palmitoylating	NCIH2030_LUNG	Lung Cancer	-0.644655	-0.732182
ABHD12	de-palmitoylating	COLO829_SKIN	Skin Cancer	1.02929	1.10358
ABHD12	de-palmitoylating	MDAMB468_BREAST	Breast Cancer	-0.310685	-0.588988
ABHD12	de-palmitoylating	A375_SKIN	Skin Cancer	-0.563552	-0.0585044
ABHD12	de-palmitoylating	OV56_OVARY	Ovarian Cancer	-0.746238	0.473542
ABHD12	de-palmitoylating	TUHR4TKB_KIDNEY	Kidney Cancer	2.99078	2.05502
ABHD12	de-palmitoylating	NUGC3_STOMACH	Gastric Cancer	0.986143	1.6932
ABHD12	de-palmitoylating	KYSE30_OESOPHAGUS	Esophageal Cancer	0.00908433	0.302063
ABHD12	de-palmitoylating	NCIH1568_LUNG	Lung Cancer	-0.036519	-1.37649
ABHD12	de-palmitoylating	JHUEM2_ENDOMETRIUM	Endometrial/Uterine Cancer	-0.474803	0.278878
ABHD12	de-palmitoylating	COLO741_SKIN	Skin Cancer	0.346604	0.42655
ABHD12	de-palmitoylating	PATU8988T_PANCREAS	Pancreatic Cancer	-0.847822	-0.455618
ABHD12	de-palmitoylating	KP2_PANCREAS	Pancreatic Cancer	1.76632	2.43597
ABHD12	de-palmitoylating	QGP1_PANCREAS	Pancreatic Cancer	0.359165	0.14575
ABHD12	de-palmitoylating	SKNMC_BONE	Bone Cancer	-0.904348	-0.663437
ABHD12	de-palmitoylating	OV90_OVARY	Ovarian Cancer	-0.790203	0.113924
ABHD12	de-palmitoylating	NCIH2009_LUNG	Lung Cancer	0.197232	0.547638
ABHD12	de-palmitoylating	NCIH1793_LUNG	Lung Cancer	-0.968794	-0.412822
ABHD12	de-palmitoylating	PC14_LUNG	Lung Cancer	-0.186164	-0.147455
ABHD12	de-palmitoylating	A498_KIDNEY	Kidney Cancer	0.491333	0.227035
ABHD12	de-palmitoylating	NCIH1299_LUNG	Lung Cancer	-1.05672	-1.35011
ABHD12	de-palmitoylating	DV90_LUNG	Lung Cancer	-0.30932	-0.00516375
ABHD12	de-palmitoylating	ZR751_BREAST	Breast Cancer	-0.30932	-0.44994
ABHD12	de-palmitoylating	LNCAPCLONEFGC_PROSTATE	Prostate Cancer	-0.381411	-0.332257
ABHD12	de-palmitoylating	UACC257_SKIN	Skin Cancer	0.81001	0.586727
ABHD12	de-palmitoylating	CORL47_LUNG	Lung Cancer	1.11667	0.0965104
ABHD12	de-palmitoylating	TCCPAN2_PANCREAS	Pancreatic Cancer	-0.936844	-1.88362
ABHD12	de-palmitoylating	A2058_SKIN	Skin Cancer	-0.136191	-0.0171097
ABHD12	de-palmitoylating	RMUGS_OVARY	Ovarian Cancer	-0.682339	-0.137343
ABHD12	de-palmitoylating	HEYA8_OVARY	Ovarian Cancer	-1.51112	-2.77778
ABHD12	de-palmitoylating	NCIH1581_LUNG	Lung Cancer	-0.611067	0.175215
ABHD12	de-palmitoylating	BT549_BREAST	Breast Cancer	0.396849	-0.127773
ABHD12	de-palmitoylating	NCIH292_LUNG	Lung Cancer	-1.26644	-0.5002
ABHD12	de-palmitoylating	NCIH23_LUNG	Lung Cancer	-1.50375	-2.31044
ABHD12	de-palmitoylating	NCIH1355_LUNG	Lung Cancer	-0.915817	0.0405844
ABHD12	de-palmitoylating	JHH6_LIVER	Liver Cancer	0.575167	1.04628
ABHD12	de-palmitoylating	VCAP_PROSTATE	Prostate Cancer	2.53447	-0.300604
ABHD12	de-palmitoylating	HEC251_ENDOMETRIUM	Endometrial/Uterine Cancer	-0.779007	-0.69098
ABHD12	de-palmitoylating	SU8686_PANCREAS	Pancreatic Cancer	-0.872398	0.456456
ABHD12	de-palmitoylating	LOXIMVI_SKIN	Skin Cancer	-1.09304	-3.28321
ABHD12	de-palmitoylating	A673_BONE	Bone Cancer	-0.7233	-0.428147

## Sheet: GOLGA7B
gene	category	cell_line	primary_disease	Z_RNA	Z_protein
GOLGA7B	accessory	ABC1_LUNG	Lung Cancer	-0.468463	0.212669			Row Labels	Average of Z_RNA	Average of Z_protein
GOLGA7B	accessory	MKN1_STOMACH	Gastric Cancer	-0.44545	-0.418969			Bone Cancer	-0.477668	0.586934
GOLGA7B	accessory	LK2_LUNG	Lung Cancer	-0.493777	-0.486684			Breast Cancer	-0.336352	0.0122766
GOLGA7B	accessory	A101D_SKIN	Skin Cancer	0.785737	1.09945			Endometrial/Uterine Cancer	-0.434404	0.317038
GOLGA7B	accessory	NCIH446_LUNG	Lung Cancer	0.00560193	-0.333526			Esophageal Cancer	-0.246772	0.52345
GOLGA7B	accessory	CFPAC1_PANCREAS	Pancreatic Cancer	0.304769	1.70025			Gastric Cancer	-0.363919	-0.512522
GOLGA7B	accessory	TE4_OESOPHAGUS	Esophageal Cancer	0.456654	4.37027			Kidney Cancer	-0.0430127	0.0996261
GOLGA7B	accessory	HEC6_ENDOMETRIUM	Endometrial/Uterine Cancer	-0.438546	0.452465			Liver Cancer	-0.249841	-0.115011
GOLGA7B	accessory	EFM192A_BREAST	Breast Cancer	-0.351097	0.025864			Lung Cancer	-0.0818065	-0.0971843
GOLGA7B	accessory	NCIH1975_LUNG	Lung Cancer	-0.192309	3.42925			Ovarian Cancer	-0.443149	-0.199154
GOLGA7B	accessory	IGR39_SKIN	Skin Cancer	2.22174	2.66141			Pancreatic Cancer	0.0919768	0.470941
GOLGA7B	accessory	LCLC103H_LUNG	Lung Cancer	-0.422437	0.0115269			Prostate Cancer	-0.376411	-1.57976
GOLGA7B	accessory	HCC38_BREAST	Breast Cancer	-0.259046	1.05021			Skin Cancer	1.35933	-0.0590221
GOLGA7B	accessory	HEP3B217_LIVER	Liver Cancer	-0.479969	-0.378904			Grand Total	0.0188786	1.76497e-16
GOLGA7B	accessory	CAL51_BREAST	Breast Cancer	-0.491476	0.241872
GOLGA7B	accessory	NCIH1650_LUNG	Lung Cancer	-0.394822	0.0764544
GOLGA7B	accessory	NCIH441_LUNG	Lung Cancer	0.403724	0.496108
GOLGA7B	accessory	HCC1937_BREAST	Breast Cancer	-0.447751	1.34761
GOLGA7B	accessory	HEC265_ENDOMETRIUM	Endometrial/Uterine Cancer	-0.323482	0.804347
GOLGA7B	accessory	HS944T_SKIN	Skin Cancer	0.746616	0.998887
GOLGA7B	accessory	SH4_SKIN	Skin Cancer	4.33202	0.137521
GOLGA7B	accessory	MCF7_BREAST	Breast Cancer	-0.263648	-1.43471
GOLGA7B	accessory	EFM19_BREAST	Breast Cancer	-0.452354	-1.15781
GOLGA7B	accessory	JHH7_LIVER	Liver Cancer	-0.484572	0.664365
GOLGA7B	accessory	NCIH2170_LUNG	Lung Cancer	-0.341892	-1.00016
GOLGA7B	accessory	HGC27_STOMACH	Gastric Cancer	-0.491476	-1.10033
GOLGA7B	accessory	LXF289_LUNG	Lung Cancer	-0.1762	-0.545862
GOLGA7B	accessory	DMS273_LUNG	Lung Cancer	-0.337289	-2.03229
GOLGA7B	accessory	HUPT4_PANCREAS	Pancreatic Cancer	-0.21302	-0.0690298
GOLGA7B	accessory	KMRC1_KIDNEY	Kidney Cancer	1.0711	0.298096
GOLGA7B	accessory	HDQP1_BREAST	Breast Cancer	-0.346495	0.664942
GOLGA7B	accessory	CAKI2_KIDNEY	Kidney Cancer	-0.143982	0.0494309
GOLGA7B	accessory	SW1573_LUNG	Lung Cancer	0.357698	0.852742
GOLGA7B	accessory	KYSE70_OESOPHAGUS	Esophageal Cancer	0.129871	-0.652681
GOLGA7B	accessory	DMS114_LUNG	Lung Cancer	-0.26595	-1.37168
GOLGA7B	accessory	JIMT1_BREAST	Breast Cancer	-0.344193	1.17575
GOLGA7B	accessory	AU565_BREAST	Breast Cancer	-0.208418	-0.778379
GOLGA7B	accessory	PANC1_PANCREAS	Pancreatic Cancer	-0.314277	-0.186597
GOLGA7B	accessory	CAL851_BREAST	Breast Cancer	-0.245238	-0.620707
GOLGA7B	accessory	A549_LUNG	Lung Cancer	-0.394822	-0.545954
GOLGA7B	accessory	VMRCRCW_KIDNEY	Kidney Cancer	-0.42704	-0.172445
GOLGA7B	accessory	NCIH1048_LUNG	Lung Cancer	-0.48227	-1.55741
GOLGA7B	accessory	HEC1A_ENDOMETRIUM	Endometrial/Uterine Cancer	-0.475367	0.255614
GOLGA7B	accessory	CALU1_LUNG	Lung Cancer	-0.489174	-0.132794
GOLGA7B	accessory	NCIH3255_LUNG	Lung Cancer	0.157487	2.38999
GOLGA7B	accessory	HCC1833_LUNG	Lung Cancer	1.74767	0.453888
GOLGA7B	accessory	HUH6_LIVER	Liver Cancer	-0.470764	-0.460392
GOLGA7B	accessory	TE14_OESOPHAGUS	Esophageal Cancer	-0.330386	0.980348
GOLGA7B	accessory	SJSA1_BONE	Bone Cancer	-0.484572	0.987063
GOLGA7B	accessory	TYKNU_OVARY	Ovarian Cancer	-0.440847	-0.634431
GOLGA7B	accessory	HS695T_SKIN	Skin Cancer	0.829462	-0.155494
GOLGA7B	accessory	PANC0403_PANCREAS	Pancreatic Cancer	-0.219924	1.65999
GOLGA7B	accessory	HCC70_BREAST	Breast Cancer	-0.436245	-2.32147
GOLGA7B	accessory	NCIH2172_LUNG	Lung Cancer	-0.491476	-1.16317
GOLGA7B	accessory	CAOV3_OVARY	Ovarian Cancer	-0.408629	0.617248
GOLGA7B	accessory	SQ1_LUNG	Lung Cancer	-0.318879	0.566371
GOLGA7B	accessory	SKHEP1_LIVER	Liver Cancer	-0.473065	-0.88595
GOLGA7B	accessory	SNU685_ENDOMETRIUM	Endometrial/Uterine Cancer	-0.48227	-0.311685
GOLGA7B	accessory	KYSE450_OESOPHAGUS	Esophageal Cancer	-0.46386	-1.13651
GOLGA7B	accessory	SBC5_LUNG	Lung Cancer	-0.454655	-4.01097
GOLGA7B	accessory	KATOIII_STOMACH	Gastric Cancer	-0.44545	-0.57067
GOLGA7B	accessory	KMRC20_KIDNEY	Kidney Cancer	-0.443149	1.00606
GOLGA7B	accessory	SNU449_LIVER	Liver Cancer	-0.475367	0.559776
GOLGA7B	accessory	OCUM1_STOMACH	Gastric Cancer	0.277154	-0.610693
GOLGA7B	accessory	JHH4_LIVER	Liver Cancer	2.18262	-0.666146
GOLGA7B	accessory	SW1990_PANCREAS	Pancreatic Cancer	-0.456956	0.328526
GOLGA7B	accessory	KYSE510_OESOPHAGUS	Esophageal Cancer	-0.452354	1.15041
GOLGA7B	accessory	NCIH146_LUNG	Lung Cancer	0.311673	-1.01831
GOLGA7B	accessory	HCC1187_BREAST	Breast Cancer	-0.466161	0.454887
GOLGA7B	accessory	HUPT3_PANCREAS	Pancreatic Cancer	-0.279757	-0.031593
GOLGA7B	accessory	RVH421_SKIN	Skin Cancer	0.541801	-0.644171
GOLGA7B	accessory	HS294T_SKIN	Skin Cancer	0.760423	-0.216248
GOLGA7B	accessory	KP4_PANCREAS	Pancreatic Cancer	-0.261347	-0.668784
GOLGA7B	accessory	JHOS2_OVARY	Ovarian Cancer	-0.399424	-0.985912
GOLGA7B	accessory	RPMI7951_SKIN	Skin Cancer	0.55791	-0.769703
GOLGA7B	accessory	HLF_LIVER	Liver Cancer	-0.489174	1.78859
GOLGA7B	accessory	MDAMB157_BREAST	Breast Cancer	-0.44545	-0.438187
GOLGA7B	accessory	MFE319_ENDOMETRIUM	Endometrial/Uterine Cancer	-0.456956	0.377622
GOLGA7B	accessory	NCIH1944_LUNG	Lung Cancer	-0.468463	-0.293035
GOLGA7B	accessory	HCC2218_BREAST	Breast Cancer	-0.0404238	0.204654
GOLGA7B	accessory	KPL1_BREAST	Breast Cancer	-0.247539	-0.352617
GOLGA7B	accessory	WM2664_SKIN	Skin Cancer	0.422134	-0.147789
GOLGA7B	accessory	UACC62_SKIN	Skin Cancer	-0.360302	-0.821102
GOLGA7B	accessory	K029AX_SKIN	Skin Cancer	0.744314	0.45003
GOLGA7B	accessory	PC3_PROSTATE	Prostate Cancer	-0.46386	-1.22851
GOLGA7B	accessory	NCIH1437_LUNG	Lung Cancer	-0.120969	0.749654
GOLGA7B	accessory	OVSAHO_OVARY	Ovarian Cancer	-0.479969	0.0783668
GOLGA7B	accessory	CALU6_LUNG	Lung Cancer	7.3513	0.180315
GOLGA7B	accessory	KYSE410_OESOPHAGUS	Esophageal Cancer	-0.42704	0.706754
GOLGA7B	accessory	NIHOVCAR3_OVARY	Ovarian Cancer	-0.456956	-0.877288
GOLGA7B	accessory	IGR37_SKIN	Skin Cancer	3.4	0.0775542
GOLGA7B	accessory	HUG1N_STOMACH	Gastric Cancer	-0.489174	-0.245734
GOLGA7B	accessory	HCC1954_BREAST	Breast Cancer	-0.1762	1.80076
GOLGA7B	accessory	HEC108_ENDOMETRIUM	Endometrial/Uterine Cancer	-0.261347	0.483744
GOLGA7B	accessory	SAOS2_BONE	Bone Cancer	-0.493777	-0.253232
GOLGA7B	accessory	SNGM_ENDOMETRIUM	Endometrial/Uterine Cancer	-0.477668	0.22737
GOLGA7B	accessory	DANG_PANCREAS	Pancreatic Cancer	0.728205	-0.43552
GOLGA7B	accessory	NCIH2286_LUNG	Lung Cancer	-0.431642	-0.840024
GOLGA7B	accessory	CORL88_LUNG	Lung Cancer	0.327782	2.36095
GOLGA7B	accessory	MDAMB231_BREAST	Breast Cancer	-0.410931	0.878668
GOLGA7B	accessory	HCC44_LUNG	Lung Cancer	-0.383315	-1.5867
GOLGA7B	accessory	HCC1500_BREAST	Breast Cancer	-0.436245	-0.336844
GOLGA7B	accessory	KURAMOCHI_OVARY	Ovarian Cancer	-0.477668	-0.451693
GOLGA7B	accessory	CAKI1_KIDNEY	Kidney Cancer	-0.477668	1.25239
GOLGA7B	accessory	COV362_OVARY	Ovarian Cancer	-0.21302	-0.311398
GOLGA7B	accessory	OVCAR8_OVARY	Ovarian Cancer	-0.48227	0.631483
GOLGA7B	accessory	NCIH1703_LUNG	Lung Cancer	-0.116366	-0.171245
GOLGA7B	accessory	LU65_LUNG	Lung Cancer	-0.456956	-0.223045
GOLGA7B	accessory	NCIH1693_LUNG	Lung Cancer	-0.491476	1.8686
GOLGA7B	accessory	JHH5_LIVER	Liver Cancer	-0.456956	-0.28046
GOLGA7B	accessory	SKMEL5_SKIN	Skin Cancer	4.62428	-1.6975
GOLGA7B	accessory	MDAMB436_BREAST	Breast Cancer	-0.37411	-0.240682
GOLGA7B	accessory	NCIH1435_LUNG	Lung Cancer	-0.254443	-0.664895
GOLGA7B	accessory	WM1799_SKIN	Skin Cancer	0.470461	-0.0605763
GOLGA7B	accessory	SKMEL2_SKIN	Skin Cancer	1.58428	-0.580052
GOLGA7B	accessory	SNU1_STOMACH	Gastric Cancer	-0.475367	-0.211626
GOLGA7B	accessory	CAMA1_BREAST	Breast Cancer	-0.399424	-0.368846
GOLGA7B	accessory	CHAGOK1_LUNG	Lung Cancer	-0.436245	-0.113372
GOLGA7B	accessory	NCIH522_LUNG	Lung Cancer	-0.479969	-0.601154
GOLGA7B	accessory	BXPC3_PANCREAS	Pancreatic Cancer	-0.0519302	1.62609
GOLGA7B	accessory	SKMEL30_SKIN	Skin Cancer	6.67703	-0.561567
GOLGA7B	accessory	TE11_OESOPHAGUS	Esophageal Cancer	-0.298168	0.876565
GOLGA7B	accessory	TE1_OESOPHAGUS	Esophageal Cancer	-0.385616	-2.08325
GOLGA7B	accessory	MDAMB453_BREAST	Breast Cancer	-0.46386	-0.682092
GOLGA7B	accessory	KYSE180_OESOPHAGUS	Esophageal Cancer	-0.450052	0.499139
GOLGA7B	accessory	SKMEL3_SKIN	Skin Cancer	0.447449	-0.44047
GOLGA7B	accessory	NCIH647_LUNG	Lung Cancer	-0.46386	1.21903
GOLGA7B	accessory	MFE296_ENDOMETRIUM	Endometrial/Uterine Cancer	-0.491476	-0.183944
GOLGA7B	accessory	HCC95_LUNG	Lung Cancer	-0.139379	-0.528408
GOLGA7B	accessory	IPC298_SKIN	Skin Cancer	0.937622	-0.757445
GOLGA7B	accessory	HUH7_LIVER	Liver Cancer	-0.440847	-0.42807
GOLGA7B	accessory	CORL105_LUNG	Lung Cancer	-0.272854	0.880271
GOLGA7B	accessory	NCIH1573_LUNG	Lung Cancer	0.394519	0.698025
GOLGA7B	accessory	NCIH460_LUNG	Lung Cancer	-0.484572	-0.972645
GOLGA7B	accessory	MELJUSO_SKIN	Skin Cancer	4.82449	1.40986
GOLGA7B	accessory	T47D_BREAST	Breast Cancer	-0.102558	0.0117684
GOLGA7B	accessory	EBC1_LUNG	Lung Cancer	0.304769	0.0113638
GOLGA7B	accessory	SNU119_OVARY	Ovarian Cancer	-0.461559	-1.13964
GOLGA7B	accessory	IGROV1_OVARY	Ovarian Cancer	-0.491476	0.712058
GOLGA7B	accessory	A2780_OVARY	Ovarian Cancer	-0.491476	-0.412484
GOLGA7B	accessory	HCC1806_BREAST	Breast Cancer	-0.459258	1.96645
GOLGA7B	accessory	HCC1395_BREAST	Breast Cancer	-0.0312186	-0.786616
GOLGA7B	accessory	SNU423_LIVER	Liver Cancer	-0.486873	0.761102
GOLGA7B	accessory	PANC0203_PANCREAS	Pancreatic Cancer	-0.39252	1.17055
GOLGA7B	accessory	LMSU_STOMACH	Gastric Cancer	-0.477668	-0.429633
GOLGA7B	accessory	NCIH196_LUNG	Lung Cancer	-0.489174	-0.91216
GOLGA7B	accessory	OSRC2_KIDNEY	Kidney Cancer	0.649962	0.172252
GOLGA7B	accessory	HEPG2_LIVER	Liver Cancer	-0.493777	-1.10701
GOLGA7B	accessory	SKMEL28_SKIN	Skin Cancer	1.4278	0.924565
GOLGA7B	accessory	HUH1_LIVER	Liver Cancer	-0.461559	-1.53245
GOLGA7B	accessory	NCIH358_LUNG	Lung Cancer	-0.272854	-0.408708
GOLGA7B	accessory	MSTO211H_PLEURA	Lung Cancer	-0.489174	0.387056
GOLGA7B	accessory	OVCAR4_OVARY	Ovarian Cancer	-0.475367	0.172794
GOLGA7B	accessory	NCIH2122_LUNG	Lung Cancer	0.120666	-1.242
GOLGA7B	accessory	LUDLU1_LUNG	Lung Cancer	-0.226828	0.323284
GOLGA7B	accessory	NCIH1792_LUNG	Lung Cancer	-0.300469	1.12718
GOLGA7B	accessory	RERFLCMS_LUNG	Lung Cancer	0.113762	-0.157615
GOLGA7B	accessory	BT20_BREAST	Breast Cancer	-0.383315	0.683863
GOLGA7B	accessory	WM793_SKIN	Skin Cancer	0.380711	0.0358349
GOLGA7B	accessory	ISHIKAWAHERAKLIO02ER_ENDOMETRIUM	Endometrial/Uterine Cancer	-0.491476	0.0170674
GOLGA7B	accessory	MEWO_SKIN	Skin Cancer	1.03658	-0.602665
GOLGA7B	accessory	NCIH2030_LUNG	Lung Cancer	-0.0933533	-0.680409
GOLGA7B	accessory	COLO829_SKIN	Skin Cancer	-0.367206	0.184578
GOLGA7B	accessory	MDAMB468_BREAST	Breast Cancer	-0.309674	0.0939994
GOLGA7B	accessory	A375_SKIN	Skin Cancer	0.23573	-0.575946
GOLGA7B	accessory	OV56_OVARY	Ovarian Cancer	-0.429341	0.324208
GOLGA7B	accessory	TUHR4TKB_KIDNEY	Kidney Cancer	-0.300469	-0.633543
GOLGA7B	accessory	NCIH1568_LUNG	Lung Cancer	-0.410931	0.329432
GOLGA7B	accessory	COLO741_SKIN	Skin Cancer	0.502679	-0.388978
GOLGA7B	accessory	PATU8988T_PANCREAS	Pancreatic Cancer	-0.479969	0.366976
GOLGA7B	accessory	KP2_PANCREAS	Pancreatic Cancer	0.21732	0.950796
GOLGA7B	accessory	QGP1_PANCREAS	Pancreatic Cancer	2.31609	-0.0766144
GOLGA7B	accessory	SKNMC_BONE	Bone Cancer	-0.489174	0.748317
GOLGA7B	accessory	NCIH2009_LUNG	Lung Cancer	-0.346495	0.120274
GOLGA7B	accessory	PC14_LUNG	Lung Cancer	-0.242937	0.334644
GOLGA7B	accessory	A498_KIDNEY	Kidney Cancer	-0.272854	-1.17523
GOLGA7B	accessory	NCIH1299_LUNG	Lung Cancer	-0.484572	-0.36191
GOLGA7B	accessory	DV90_LUNG	Lung Cancer	-0.484572	-0.483039
GOLGA7B	accessory	UACC257_SKIN	Skin Cancer	0.594731	-0.53537
GOLGA7B	accessory	CORL47_LUNG	Lung Cancer	-0.0841482	-0.729117
GOLGA7B	accessory	TCCPAN2_PANCREAS	Pancreatic Cancer	-0.339591	0.065081
GOLGA7B	accessory	A2058_SKIN	Skin Cancer	-0.0243148	-0.204932
GOLGA7B	accessory	RMUGS_OVARY	Ovarian Cancer	-0.489174	-0.646455
GOLGA7B	accessory	HEYA8_OVARY	Ovarian Cancer	-0.450052	-0.0641662
GOLGA7B	accessory	NCIH1581_LUNG	Lung Cancer	-0.477668	-1.04742
GOLGA7B	accessory	BT549_BREAST	Breast Cancer	-0.489174	-0.750873
GOLGA7B	accessory	NCIH292_LUNG	Lung Cancer	-0.270552	1.10651
GOLGA7B	accessory	NCIH23_LUNG	Lung Cancer	-0.376411	-0.433089
GOLGA7B	accessory	NCIH1355_LUNG	Lung Cancer	-0.484572	0.92369
GOLGA7B	accessory	JHH6_LIVER	Liver Cancer	-0.217623	0.470399
GOLGA7B	accessory	VCAP_PROSTATE	Prostate Cancer	-0.288963	-1.931
GOLGA7B	accessory	HEC251_ENDOMETRIUM	Endometrial/Uterine Cancer	-0.44545	1.04778
GOLGA7B	accessory	SU8686_PANCREAS	Pancreatic Cancer	0.822558	0.663991
GOLGA7B	accessory	LOXIMVI_SKIN	Skin Cancer	-0.272854	-0.472293
GOLGA7B	accessory	A673_BONE	Bone Cancer	-0.443149	0.865589

## Sheet: ABHD10
gene	category	cell_line	primary_disease	Z_RNA	Z_protein			Row Labels	Average of Z_RNA	Average of Z_protein
ABHD10	de-palmitoylating	SKES1_BONE	Bone Cancer	0.800489	-0.0990667			Bone Cancer	-0.00171856	-0.103634
ABHD10	de-palmitoylating	SJSA1_BONE	Bone Cancer	-0.789287	-0.605578			Breast Cancer	-0.482197	0.386855
ABHD10	de-palmitoylating	TC71_BONE	Bone Cancer	-0.669249	-0.014937			Endometrial/Uterine Cancer	-0.0713576	-0.0191944
ABHD10	de-palmitoylating	SAOS2_BONE	Bone Cancer	0.420856	0.387523			Esophageal Cancer	-0.303766	-0.114199
ABHD10	de-palmitoylating	U2OS_BONE	Bone Cancer	0.348637	-0.108281			Gastric Cancer	-0.141136	0.0655077
ABHD10	de-palmitoylating	SKNMC_BONE	Bone Cancer	-0.140299	0.0241683			Kidney Cancer	-0.124359	-0.0498458
ABHD10	de-palmitoylating	A673_BONE	Bone Cancer	0.016824	-0.30927			Liver Cancer	-0.576955	0.0224146
ABHD10	de-palmitoylating	EFM192A_BREAST	Breast Cancer	-0.665345	0.517265			Lung Cancer	0.129689	-0.0084637
ABHD10	de-palmitoylating	HCC38_BREAST	Breast Cancer	-1.12988	-0.382626			Ovarian Cancer	-0.304656	-0.104936
ABHD10	de-palmitoylating	CAL51_BREAST	Breast Cancer	0.788778	-0.549306			Pancreatic Cancer	0.138455	-0.0681724
ABHD10	de-palmitoylating	HCC1937_BREAST	Breast Cancer	0.305697	-0.0307637			Prostate Cancer	0.633607	-0.0819756
ABHD10	de-palmitoylating	MCF7_BREAST	Breast Cancer	-1.05083	-0.320361			Skin Cancer	0.65345	-0.176309
ABHD10	de-palmitoylating	EFM19_BREAST	Breast Cancer	-0.360858	0.349032			Grand Total	4.95398e-17	-1.56802e-16
ABHD10	de-palmitoylating	HDQP1_BREAST	Breast Cancer	-1.63736	-0.139635
ABHD10	de-palmitoylating	JIMT1_BREAST	Breast Cancer	0.295938	-0.033649
ABHD10	de-palmitoylating	AU565_BREAST	Breast Cancer	-0.512126	0.269045
ABHD10	de-palmitoylating	CAL851_BREAST	Breast Cancer	-1.50659	0.272666
ABHD10	de-palmitoylating	HCC1143_BREAST	Breast Cancer	-0.13542	-0.462375
ABHD10	de-palmitoylating	HCC70_BREAST	Breast Cancer	0.664836	0.541565
ABHD10	de-palmitoylating	HCC1187_BREAST	Breast Cancer	-1.37874	0.434044
ABHD10	de-palmitoylating	MDAMB157_BREAST	Breast Cancer	-0.363786	0.119738
ABHD10	de-palmitoylating	HCC2218_BREAST	Breast Cancer	-1.78863	0.123313
ABHD10	de-palmitoylating	KPL1_BREAST	Breast Cancer	-1.29774	-0.121474
ABHD10	de-palmitoylating	HCC1954_BREAST	Breast Cancer	-0.137372	0.0993002
ABHD10	de-palmitoylating	MDAMB231_BREAST	Breast Cancer	-0.181288	0.320533
ABHD10	de-palmitoylating	HCC1500_BREAST	Breast Cancer	-2.24439	0.0381527
ABHD10	de-palmitoylating	MDAMB436_BREAST	Breast Cancer	0.62092	-2.4937
ABHD10	de-palmitoylating	CAMA1_BREAST	Breast Cancer	0.0519571	-0.371655
ABHD10	de-palmitoylating	MDAMB453_BREAST	Breast Cancer	-0.777576	0.325363
ABHD10	de-palmitoylating	T47D_BREAST	Breast Cancer	-0.404774	-0.0689035
ABHD10	de-palmitoylating	HCC1806_BREAST	Breast Cancer	-0.714142	-0.456159
ABHD10	de-palmitoylating	HCC1395_BREAST	Breast Cancer	-1.01863	-0.382335
ABHD10	de-palmitoylating	BT20_BREAST	Breast Cancer	0.730223	-0.209412
ABHD10	de-palmitoylating	CAL120_BREAST	Breast Cancer	0.0968496	-0.325165
ABHD10	de-palmitoylating	MDAMB468_BREAST	Breast Cancer	-0.590199	14.6805
ABHD10	de-palmitoylating	ZR751_BREAST	Breast Cancer	0.353517	-0.16006
ABHD10	de-palmitoylating	BT549_BREAST	Breast Cancer	-0.478944	0.0227428
ABHD10	de-palmitoylating	HEC6_ENDOMETRIUM	Endometrial/Uterine Cancer	0.993722	-0.662364
ABHD10	de-palmitoylating	HEC265_ENDOMETRIUM	Endometrial/Uterine Cancer	0.671668	-0.247242
ABHD10	de-palmitoylating	HEC1A_ENDOMETRIUM	Endometrial/Uterine Cancer	1.64857	-0.17051
ABHD10	de-palmitoylating	SNU685_ENDOMETRIUM	Endometrial/Uterine Cancer	-1.26456	-0.318206
ABHD10	de-palmitoylating	MFE319_ENDOMETRIUM	Endometrial/Uterine Cancer	-0.306206	0.368009
ABHD10	de-palmitoylating	HEC50B_ENDOMETRIUM	Endometrial/Uterine Cancer	-0.158842	-0.416406
ABHD10	de-palmitoylating	HEC108_ENDOMETRIUM	Endometrial/Uterine Cancer	-0.679008	0.211617
ABHD10	de-palmitoylating	SNGM_ENDOMETRIUM	Endometrial/Uterine Cancer	-1.03327	0.202602
ABHD10	de-palmitoylating	HEC59_ENDOMETRIUM	Endometrial/Uterine Cancer	0.347661	0.134128
ABHD10	de-palmitoylating	MFE296_ENDOMETRIUM	Endometrial/Uterine Cancer	-0.0222129	0.288026
ABHD10	de-palmitoylating	MFE280_ENDOMETRIUM	Endometrial/Uterine Cancer	-1.72422	-0.0772526
ABHD10	de-palmitoylating	ISHIKAWAHERAKLIO02ER_ENDOMETRIUM	Endometrial/Uterine Cancer	-0.0192851	-0.150866
ABHD10	de-palmitoylating	JHUEM2_ENDOMETRIUM	Endometrial/Uterine Cancer	-0.596055	0.590223
ABHD10	de-palmitoylating	HEC251_ENDOMETRIUM	Endometrial/Uterine Cancer	1.14304	-0.0204811
ABHD10	de-palmitoylating	OE33_OESOPHAGUS	Esophageal Cancer	-0.233988	-0.0694801
ABHD10	de-palmitoylating	TE4_OESOPHAGUS	Esophageal Cancer	-0.859554	0.501585
ABHD10	de-palmitoylating	KYSE70_OESOPHAGUS	Esophageal Cancer	-0.0749127	0.191821
ABHD10	de-palmitoylating	TE14_OESOPHAGUS	Esophageal Cancer	0.196394	0.348894
ABHD10	de-palmitoylating	TE10_OESOPHAGUS	Esophageal Cancer	-1.20405	-0.22261
ABHD10	de-palmitoylating	KYSE450_OESOPHAGUS	Esophageal Cancer	-0.220325	0.332993
ABHD10	de-palmitoylating	KYSE510_OESOPHAGUS	Esophageal Cancer	0.165164	-0.56649
ABHD10	de-palmitoylating	KYSE150_OESOPHAGUS	Esophageal Cancer	0.499905	-0.420833
ABHD10	de-palmitoylating	TE6_OESOPHAGUS	Esophageal Cancer	0.457941	-0.143133
ABHD10	de-palmitoylating	KYSE410_OESOPHAGUS	Esophageal Cancer	-0.540427	-0.24416
ABHD10	de-palmitoylating	TE11_OESOPHAGUS	Esophageal Cancer	-0.793191	-0.121354
ABHD10	de-palmitoylating	TE1_OESOPHAGUS	Esophageal Cancer	-0.392087	-0.256975
ABHD10	de-palmitoylating	KYSE180_OESOPHAGUS	Esophageal Cancer	-0.420389	-0.695297
ABHD10	de-palmitoylating	KYSE30_OESOPHAGUS	Esophageal Cancer	-0.833204	-0.23374
ABHD10	de-palmitoylating	MKN1_STOMACH	Gastric Cancer	0.24519	-0.517247
ABHD10	de-palmitoylating	MKN7_STOMACH	Gastric Cancer	-0.767817	0.133647
ABHD10	de-palmitoylating	AGS_STOMACH	Gastric Cancer	-0.239843	-0.163807
ABHD10	de-palmitoylating	HGC27_STOMACH	Gastric Cancer	-0.371593	0.0826892
ABHD10	de-palmitoylating	SNU719_STOMACH	Gastric Cancer	0.0958736	0.371163
ABHD10	de-palmitoylating	KATOIII_STOMACH	Gastric Cancer	1.04837	0.427552
ABHD10	de-palmitoylating	OCUM1_STOMACH	Gastric Cancer	-0.936652	0.220447
ABHD10	de-palmitoylating	HUG1N_STOMACH	Gastric Cancer	-1.35435	0.496692
ABHD10	de-palmitoylating	SNU1_STOMACH	Gastric Cancer	-0.340363	0.642333
ABHD10	de-palmitoylating	MKN45_STOMACH	Gastric Cancer	0.628727	0.0063226
ABHD10	de-palmitoylating	LMSU_STOMACH	Gastric Cancer	-0.469185	0.317605
ABHD10	de-palmitoylating	NCIN87_STOMACH	Gastric Cancer	0.149549	-0.262471
ABHD10	de-palmitoylating	IM95_STOMACH	Gastric Cancer	0.208105	-0.200753
ABHD10	de-palmitoylating	NUGC3_STOMACH	Gastric Cancer	0.128079	-0.637063
ABHD10	de-palmitoylating	KMRC1_KIDNEY	Kidney Cancer	-1.08987	-0.217902
ABHD10	de-palmitoylating	A704_KIDNEY	Kidney Cancer	0.0343906	-0.246916
ABHD10	de-palmitoylating	CAKI2_KIDNEY	Kidney Cancer	-0.286688	0.367227
ABHD10	de-palmitoylating	VMRCRCW_KIDNEY	Kidney Cancer	2.56008	0.303437
ABHD10	de-palmitoylating	KMRC20_KIDNEY	Kidney Cancer	-0.26229	-0.450999
ABHD10	de-palmitoylating	CAKI1_KIDNEY	Kidney Cancer	-0.0270925	0.347628
ABHD10	de-palmitoylating	OSRC2_KIDNEY	Kidney Cancer	-0.803926	-0.0906079
ABHD10	de-palmitoylating	TUHR4TKB_KIDNEY	Kidney Cancer	-0.317917	-0.169622
ABHD10	de-palmitoylating	A498_KIDNEY	Kidney Cancer	-0.925917	-0.290857
ABHD10	de-palmitoylating	HEP3B217_LIVER	Liver Cancer	-0.208614	0.325529
ABHD10	de-palmitoylating	JHH7_LIVER	Liver Cancer	0.937118	-0.0270137
ABHD10	de-palmitoylating	HUH6_LIVER	Liver Cancer	-0.792215	-0.603927
ABHD10	de-palmitoylating	SKHEP1_LIVER	Liver Cancer	-0.902494	0.133053
ABHD10	de-palmitoylating	SNU449_LIVER	Liver Cancer	-0.862482	0.152581
ABHD10	de-palmitoylating	JHH4_LIVER	Liver Cancer	-1.16404	-0.346068
ABHD10	de-palmitoylating	HLF_LIVER	Liver Cancer	-0.661442	0.935425
ABHD10	de-palmitoylating	JHH5_LIVER	Liver Cancer	-0.76001	0.0796382
ABHD10	de-palmitoylating	HUH7_LIVER	Liver Cancer	0.913696	-0.26988
ABHD10	de-palmitoylating	SNU423_LIVER	Liver Cancer	-0.9347	-0.403788
ABHD10	de-palmitoylating	HEPG2_LIVER	Liver Cancer	-0.409654	0.0736389
ABHD10	de-palmitoylating	HUH1_LIVER	Liver Cancer	-0.993255	-0.00219537
ABHD10	de-palmitoylating	JHH1_LIVER	Liver Cancer	-1.08109	-0.00474766
ABHD10	de-palmitoylating	JHH6_LIVER	Liver Cancer	-1.15819	0.271559
ABHD10	de-palmitoylating	ABC1_LUNG	Lung Cancer	0.408169	-0.119619
ABHD10	de-palmitoylating	LK2_LUNG	Lung Cancer	0.157357	0.245761
ABHD10	de-palmitoylating	NCIH446_LUNG	Lung Cancer	0.646294	-0.713527
ABHD10	de-palmitoylating	NCIH1975_LUNG	Lung Cancer	0.306673	-0.311701
ABHD10	de-palmitoylating	NCIH2126_LUNG	Lung Cancer	-0.535548	-0.103108
ABHD10	de-palmitoylating	LCLC103H_LUNG	Lung Cancer	-0.90347	0.111247
ABHD10	de-palmitoylating	NCIH1650_LUNG	Lung Cancer	-0.737564	0.435494
ABHD10	de-palmitoylating	NCIH441_LUNG	Lung Cancer	0.635558	-0.14368
ABHD10	de-palmitoylating	NCIH2170_LUNG	Lung Cancer	-0.815637	-0.069152
ABHD10	de-palmitoylating	LXF289_LUNG	Lung Cancer	0.0695237	-0.552508
ABHD10	de-palmitoylating	DMS273_LUNG	Lung Cancer	0.537966	-0.0272536
ABHD10	de-palmitoylating	SW1573_LUNG	Lung Cancer	0.250069	-0.0718362
ABHD10	de-palmitoylating	IALM_LUNG	Lung Cancer	-0.105166	-0.0463575
ABHD10	de-palmitoylating	DMS114_LUNG	Lung Cancer	-0.569705	0.0593033
ABHD10	de-palmitoylating	HCC827_LUNG	Lung Cancer	-0.318893	-0.00734571
ABHD10	de-palmitoylating	NCIH650_LUNG	Lung Cancer	-0.0944311	0.471177
ABHD10	de-palmitoylating	CORL23_LUNG	Lung Cancer	2.41076	-0.043138
ABHD10	de-palmitoylating	NCIH2052_PLEURA	Lung Cancer	0.0675719	0.274593
ABHD10	de-palmitoylating	A549_LUNG	Lung Cancer	-0.0524665	0.433248
ABHD10	de-palmitoylating	NCIH1048_LUNG	Lung Cancer	0.722415	0.0326762
ABHD10	de-palmitoylating	CALU1_LUNG	Lung Cancer	0.878563	0.00855762
ABHD10	de-palmitoylating	NCIH3255_LUNG	Lung Cancer	-0.861506	0.160429
ABHD10	de-palmitoylating	HCC1833_LUNG	Lung Cancer	0.603353	-0.141004
ABHD10	de-palmitoylating	SW1271_LUNG	Lung Cancer	0.267636	-0.562947
ABHD10	de-palmitoylating	NCIH2172_LUNG	Lung Cancer	-0.033924	-0.372751
ABHD10	de-palmitoylating	SQ1_LUNG	Lung Cancer	0.639462	0.17178
ABHD10	de-palmitoylating	SBC5_LUNG	Lung Cancer	-1.11134	0.962963
ABHD10	de-palmitoylating	NCIH661_LUNG	Lung Cancer	-0.220325	0.474304
ABHD10	de-palmitoylating	NCIH146_LUNG	Lung Cancer	5.75036	0.028159
ABHD10	de-palmitoylating	NCIH1944_LUNG	Lung Cancer	-0.236916	-0.825016
ABHD10	de-palmitoylating	NCIH226_LUNG	Lung Cancer	-0.314014	0.321056
ABHD10	de-palmitoylating	NCIH1437_LUNG	Lung Cancer	-0.356954	-0.055464
ABHD10	de-palmitoylating	CALU6_LUNG	Lung Cancer	0.739006	0.0253055
ABHD10	de-palmitoylating	NCIH2286_LUNG	Lung Cancer	0.836598	0.401141
ABHD10	de-palmitoylating	CORL88_LUNG	Lung Cancer	1.61246	0.1518
ABHD10	de-palmitoylating	HCC44_LUNG	Lung Cancer	-1.04595	-0.869671
ABHD10	de-palmitoylating	NCIH2291_LUNG	Lung Cancer	1.55683	-0.520348
ABHD10	de-palmitoylating	NCIH1703_LUNG	Lung Cancer	-1.09378	-0.273805
ABHD10	de-palmitoylating	LU65_LUNG	Lung Cancer	0.982011	-0.201432
ABHD10	de-palmitoylating	NCIH1693_LUNG	Lung Cancer	0.0246313	-0.0359048
ABHD10	de-palmitoylating	NCIH1155_LUNG	Lung Cancer	2.07114	-0.0900373
ABHD10	de-palmitoylating	NCIH1435_LUNG	Lung Cancer	-0.614597	0.409281
ABHD10	de-palmitoylating	NCIH1666_LUNG	Lung Cancer	-1.63932	-0.411
ABHD10	de-palmitoylating	CHAGOK1_LUNG	Lung Cancer	0.0051129	0.204252
ABHD10	de-palmitoylating	NCIH522_LUNG	Lung Cancer	-0.894687	0.159198
ABHD10	de-palmitoylating	SHP77_LUNG	Lung Cancer	1.28162	-0.043614
ABHD10	de-palmitoylating	NCIH647_LUNG	Lung Cancer	-0.51115	0.686286
ABHD10	de-palmitoylating	HCC95_LUNG	Lung Cancer	-1.32995	0.0776879
ABHD10	de-palmitoylating	CORL105_LUNG	Lung Cancer	0.830743	-0.376571
ABHD10	de-palmitoylating	NCIH520_LUNG	Lung Cancer	-0.393063	0.265075
ABHD10	de-palmitoylating	NCIH1573_LUNG	Lung Cancer	0.0363424	0.106271
ABHD10	de-palmitoylating	NCIH460_LUNG	Lung Cancer	-0.234964	0.157723
ABHD10	de-palmitoylating	EBC1_LUNG	Lung Cancer	2.49274	0.243194
ABHD10	de-palmitoylating	NCIH2228_LUNG	Lung Cancer	-0.150059	-0.382804
ABHD10	de-palmitoylating	NCIH838_LUNG	Lung Cancer	0.370108	0.240299
ABHD10	de-palmitoylating	NCIH196_LUNG	Lung Cancer	1.36652	-0.364896
ABHD10	de-palmitoylating	RERFLCSQ1_LUNG	Lung Cancer	-0.274977	0.335545
ABHD10	de-palmitoylating	NCIH358_LUNG	Lung Cancer	-0.359882	0.70111
ABHD10	de-palmitoylating	MSTO211H_PLEURA	Lung Cancer	0.884418	-0.194859
ABHD10	de-palmitoylating	NCIH2110_LUNG	Lung Cancer	-0.508222	0.344542
ABHD10	de-palmitoylating	NCIH2122_LUNG	Lung Cancer	-0.805878	0.0635938
ABHD10	de-palmitoylating	LUDLU1_LUNG	Lung Cancer	-1.12598	-0.506091
ABHD10	de-palmitoylating	NCIH1792_LUNG	Lung Cancer	0.102705	-0.364469
ABHD10	de-palmitoylating	RERFLCMS_LUNG	Lung Cancer	-0.862482	-0.341433
ABHD10	de-palmitoylating	HCC15_LUNG	Lung Cancer	-0.525789	-0.0016078
ABHD10	de-palmitoylating	NCIH2030_LUNG	Lung Cancer	-0.679008	-0.888431
ABHD10	de-palmitoylating	NCIH1568_LUNG	Lung Cancer	-1.02741	-0.451508
ABHD10	de-palmitoylating	NCIH2009_LUNG	Lung Cancer	0.233479	-0.0328516
ABHD10	de-palmitoylating	NCIH1793_LUNG	Lung Cancer	-0.129564	-0.159395
ABHD10	de-palmitoylating	PC14_LUNG	Lung Cancer	0.333023	0.4156
ABHD10	de-palmitoylating	NCIH1299_LUNG	Lung Cancer	-0.681936	0.202486
ABHD10	de-palmitoylating	DV90_LUNG	Lung Cancer	1.34115	0.0643925
ABHD10	de-palmitoylating	CORL47_LUNG	Lung Cancer	3.19443	0.184378
ABHD10	de-palmitoylating	NCIH1581_LUNG	Lung Cancer	-0.742443	0.406221
ABHD10	de-palmitoylating	NCIH292_LUNG	Lung Cancer	-0.962026	-0.0133249
ABHD10	de-palmitoylating	NCIH23_LUNG	Lung Cancer	-0.0651535	-0.325016
ABHD10	de-palmitoylating	NCIH1355_LUNG	Lung Cancer	-0.734636	0.327641
ABHD10	de-palmitoylating	FUOV1_OVARY	Ovarian Cancer	1.24941	0.218504
ABHD10	de-palmitoylating	TYKNU_OVARY	Ovarian Cancer	0.0900181	-0.311618
ABHD10	de-palmitoylating	CAOV3_OVARY	Ovarian Cancer	0.702897	0.0307766
ABHD10	de-palmitoylating	JHOS2_OVARY	Ovarian Cancer	-0.9874	0.0571248
ABHD10	de-palmitoylating	OVSAHO_OVARY	Ovarian Cancer	-0.898591	-0.569248
ABHD10	de-palmitoylating	NIHOVCAR3_OVARY	Ovarian Cancer	0.153453	-0.539037
ABHD10	de-palmitoylating	KURAMOCHI_OVARY	Ovarian Cancer	-0.695599	0.266271
ABHD10	de-palmitoylating	COV362_OVARY	Ovarian Cancer	-1.27139	-0.00818006
ABHD10	de-palmitoylating	OVCAR8_OVARY	Ovarian Cancer	0.346686	-0.499698
ABHD10	de-palmitoylating	SNU119_OVARY	Ovarian Cancer	-0.896639	0.101694
ABHD10	de-palmitoylating	IGROV1_OVARY	Ovarian Cancer	-0.536524	-0.138928
ABHD10	de-palmitoylating	A2780_OVARY	Ovarian Cancer	-0.854674	0.19927
ABHD10	de-palmitoylating	OVCAR4_OVARY	Ovarian Cancer	-0.368665	-0.111309
ABHD10	de-palmitoylating	OV56_OVARY	Ovarian Cancer	-0.0807682	0.0083365
ABHD10	de-palmitoylating	OV90_OVARY	Ovarian Cancer	-1.10158	-0.300254
ABHD10	de-palmitoylating	RMUGS_OVARY	Ovarian Cancer	-0.88688	0.198596
ABHD10	de-palmitoylating	HEYA8_OVARY	Ovarian Cancer	0.857093	-0.386206
ABHD10	de-palmitoylating	CFPAC1_PANCREAS	Pancreatic Cancer	-0.75513	-0.0849081
ABHD10	de-palmitoylating	L33_PANCREAS	Pancreatic Cancer	0.13979	0.0293811
ABHD10	de-palmitoylating	ASPC1_PANCREAS	Pancreatic Cancer	-1.41485	-0.293913
ABHD10	de-palmitoylating	HUPT4_PANCREAS	Pancreatic Cancer	-0.510174	-0.394796
ABHD10	de-palmitoylating	PANC1_PANCREAS	Pancreatic Cancer	-0.401847	-0.467152
ABHD10	de-palmitoylating	PANC0403_PANCREAS	Pancreatic Cancer	-0.0524665	0.593317
ABHD10	de-palmitoylating	SW1990_PANCREAS	Pancreatic Cancer	1.25332	0.144435
ABHD10	de-palmitoylating	HUPT3_PANCREAS	Pancreatic Cancer	1.80764	0.149315
ABHD10	de-palmitoylating	KP4_PANCREAS	Pancreatic Cancer	0.327167	-0.174845
ABHD10	de-palmitoylating	SUIT2_PANCREAS	Pancreatic Cancer	1.24356	0.500996
ABHD10	de-palmitoylating	DANG_PANCREAS	Pancreatic Cancer	1.00641	-0.025229
ABHD10	de-palmitoylating	BXPC3_PANCREAS	Pancreatic Cancer	-0.770745	-0.343048
ABHD10	de-palmitoylating	MIAPACA2_PANCREAS	Pancreatic Cancer	0.630679	-0.108293
ABHD10	de-palmitoylating	PANC0203_PANCREAS	Pancreatic Cancer	0.0509812	-0.214491
ABHD10	de-palmitoylating	PATU8988T_PANCREAS	Pancreatic Cancer	1.28162	-0.192825
ABHD10	de-palmitoylating	KP2_PANCREAS	Pancreatic Cancer	0.0548849	0.359399
ABHD10	de-palmitoylating	QGP1_PANCREAS	Pancreatic Cancer	0.18761	-0.613183
ABHD10	de-palmitoylating	TCCPAN2_PANCREAS	Pancreatic Cancer	-0.991303	-0.191871
ABHD10	de-palmitoylating	SU8686_PANCREAS	Pancreatic Cancer	-0.456498	0.0324347
ABHD10	de-palmitoylating	PC3_PROSTATE	Prostate Cancer	0.312528	0.202718
ABHD10	de-palmitoylating	LNCAPCLONEFGC_PROSTATE	Prostate Cancer	1.09131	-0.337987
ABHD10	de-palmitoylating	VCAP_PROSTATE	Prostate Cancer	0.496978	-0.110657
ABHD10	de-palmitoylating	A101D_SKIN	Skin Cancer	0.526255	-0.684454
ABHD10	de-palmitoylating	IGR39_SKIN	Skin Cancer	-0.651683	0.222308
ABHD10	de-palmitoylating	HS944T_SKIN	Skin Cancer	0.0607404	0.320497
ABHD10	de-palmitoylating	SH4_SKIN	Skin Cancer	0.375963	-0.321663
ABHD10	de-palmitoylating	COLO679_SKIN	Skin Cancer	0.736078	-0.493487
ABHD10	de-palmitoylating	C32_SKIN	Skin Cancer	0.904913	-0.217228
ABHD10	de-palmitoylating	HS695T_SKIN	Skin Cancer	-0.301327	-0.283148
ABHD10	de-palmitoylating	RVH421_SKIN	Skin Cancer	-0.518957	-0.375381
ABHD10	de-palmitoylating	HS294T_SKIN	Skin Cancer	-0.0788164	-0.0972151
ABHD10	de-palmitoylating	RPMI7951_SKIN	Skin Cancer	-0.355978	-0.117594
ABHD10	de-palmitoylating	WM2664_SKIN	Skin Cancer	-0.451619	-0.28864
ABHD10	de-palmitoylating	UACC62_SKIN	Skin Cancer	1.04349	0.0805358
ABHD10	de-palmitoylating	K029AX_SKIN	Skin Cancer	0.953709	-0.531179
ABHD10	de-palmitoylating	IGR1_SKIN	Skin Cancer	0.606281	0.367156
ABHD10	de-palmitoylating	IGR37_SKIN	Skin Cancer	3.54966	-0.0221429
ABHD10	de-palmitoylating	SKMEL5_SKIN	Skin Cancer	0.779995	-0.249242
ABHD10	de-palmitoylating	WM1799_SKIN	Skin Cancer	0.658005	0.281378
ABHD10	de-palmitoylating	SKMEL2_SKIN	Skin Cancer	-0.00952593	0.4139
ABHD10	de-palmitoylating	WM115_SKIN	Skin Cancer	0.296914	0.0585558
ABHD10	de-palmitoylating	SKMEL30_SKIN	Skin Cancer	0.13979	-0.302962
ABHD10	de-palmitoylating	SKMEL3_SKIN	Skin Cancer	4.25428	-0.254255
ABHD10	de-palmitoylating	IPC298_SKIN	Skin Cancer	0.0988014	-0.325609
ABHD10	de-palmitoylating	MELJUSO_SKIN	Skin Cancer	1.18012	-0.285557
ABHD10	de-palmitoylating	WM88_SKIN	Skin Cancer	0.198345	-0.228543
ABHD10	de-palmitoylating	SKMEL28_SKIN	Skin Cancer	0.207129	-0.283016
ABHD10	de-palmitoylating	WM793_SKIN	Skin Cancer	-0.444787	-0.27425
ABHD10	de-palmitoylating	MEWO_SKIN	Skin Cancer	2.05943	-0.22721
ABHD10	de-palmitoylating	COLO829_SKIN	Skin Cancer	0.949805	-0.787891
ABHD10	de-palmitoylating	A375_SKIN	Skin Cancer	1.0718	-0.181347
ABHD10	de-palmitoylating	COLO741_SKIN	Skin Cancer	3.03145	0.0145736
ABHD10	de-palmitoylating	UACC257_SKIN	Skin Cancer	0.329119	-0.265701
ABHD10	de-palmitoylating	A2058_SKIN	Skin Cancer	0.518448	-0.133754
ABHD10	de-palmitoylating	LOXIMVI_SKIN	Skin Cancer	-0.153962	-0.345629
