# Supplementary material for: CellPalmSeq: A curated RNAseq database of palmitoylating and de-palmitoylating enzyme expression in human cell types and laboratory cell lines
Source: Front Physiol. 2023 Jan 24;14:1110550. doi: 10.3389/fphys.2023.1110550 (PMC9904442; doi:10.3389/fphys.2023.1110550)
Supplement: Supplementary file 2 [file Table3.XLSX]

## Sheet: Sheet1
Table S3 (related to Figure 5 and Figure S4): Details of all datasets sourced from GEO to examine expression patterns of the genes that regulate S-palmitoylation in commonly used laboratory cell lines
NIH/3T3
GEO	Dataset 1: GSE66286	Dataset 2: GSE92775	Dataset 3: GSE94595	Dataset 4: GSE98674	Dataset 5: GSE142732
Sample ID	GSM1618725; GSM1618726; GSM1618727	GSM2437210; GSM2437211; GSM2437212	GSM2479024	GSM2609311	GSM4238342; GSM4238343
Treatment	None	DMSO treatment, 8 hours	None	None	PBS for 72h
Cell_source	ATCC (CRL-1658)	ATCC	European Collection of Animal Cell Cultures (ECACC) (Salisbury, UK)	ATCC (CRL-1658)	No source provided, but did ensure authentication: NIH/3T3 cells were authenticated using the STR (short tandem repeat) test (Boster, Wuhan, China)
PMID	26446258	29581585	28775382	28886385	32541091
Year	2015	2018	2017	2017	2020
Species	Mus musculus	Mus musculus	Mus musculus	Mus musculus	Mus musculus
PC12
GEO	Dataset 1: GSE102946	Dataset 2: GSE126089	Dataset 3: GSE196153
Sample IDs	GSM2750963; GSM2750964; GSM2750965	GSM3591425; GSM3591426; GSM3591427	GSM5861318; GSM5861319; GSM5861320
Treatment	DMSO for 6h	24h transfection with a control plasmid	None
Cell_source	Sigma-Aldrich, St. Louis, MO, USA	ATCC (CRL-1721); CVCL_0481	Procell Life Sciences, China
PMID	29539420	30922876	35795237
Year	2017	2019	2022
Species	Rattus norvegicus	Rattus norvegicus	Rattus norvegicus
MDCK
GEO	Dataset 1: GSE110301	Dataset 2: GSE135441	Dataset 3: GSE175784
Sample IDs	GSM2985554; GSM2985555; GSM2985556; GSM2985557; GSM2985558; GSM2985559; GSM2985560; GSM2985561; GSM2985562; GSM2985563; GSM2985564; GSM2985565	GSM4009056; GSM4009057; GSM4009058	GSM5346314; GSM5346315; GSM5346316; GSM5346317
Treatment	None	None	None
Cell_source	ECACC, Netherlands	NIH Repository, NIAID	Academic source. Originally obtained from ATCC
PMID	30389539	33122286	33621492
Year	2018	2020	2021
Species	Canis lupus familiaris	Canis lupus familiaris	Canis lupus familiaris
VeroE6
GEO	Dataset 1: GSE153940	Dataset 2: GSE154784	Dataset 3: GSE158050	Dataset 4: GSE165955	Dataset 5: GSE167341	Dataset 6: GSE178942
Sample ID	GSM4658803; GSM4658804; GSM4658805	GSM4679562; GSM4679563	GSM4787236; GSM4787237; GSM4787238	GSM5059236; GSM5059237; GSM5059238	GSM5102492; GSM5102494; GSM5102496	GSM5401607; GSM5401608; GSM5401609
Treatment	Mock infected	Mock infected	None	Mock infected + DMSO treated	None	None
Cell_source	ATCC (CRL-1586)	ATCC (CRL-1586)	ATCC	ATCC (CRL-1586)	ATCC	ATCC (CRL-1586)
PMID	32707573	33147444	33423067	34709707	33743211	34797899
Year	2020	2020	2020	2021	2021	2021
Species	Chlorocebus sabaeus	Chlorocebus sabaeus	Chlorocebus sabaeus	Chlorocebus sabaeus	Chlorocebus sabaeus	Chlorocebus sabaeus
Calu-3
GEO	Dataset 1: GSE125259	Dataset 2: GSE151513	Dataset 3: GSE162323	Dataset 4: GSE166209
Sample ID	GSM3567369; GSM3567370; GSM3567371	GSM4579950; GSM4579951; GSM4579952	GSM4949718; GSM4949719	GSM5065891; GSM5065892; GSM5065893; GSM5065894
Treatment	24h incubation with empty vehicle	None	None	DMSO for 12h
Cell_source	ATCC (HTB-55)	ATCC (HTB-55)	ATCC (HTB-55)	ATCC (HTB-55)
PMID	31984210	33937724	33979833	34010142
Year	2020	2021	2021	2021
Species	Homo sapiens	Homo sapiens	Homo sapiens	Homo sapiens
CHO
GEO	Dataset 1: GSE77800	Dataset 2: GSE157729	Dataset 3: GSE100908	Dataset 4: GSE199531	Dataset 5: GSE75521
Sample ID	GSM2059626; GSM2059627; GSM2059628; GSM2059629	GSM4774048; GSM4774049	GSM2696081; GSM2696082; GSM2696083	GSM5974752; GSM5974753; GSM5974754; GSM5974755	GSM1958459; GSM1958460
Treatment	None	Empty vector transfection control	None	None	None
Cell_source	Life Technologies (A11557-01)	Gibco (A29127)	Sigma (CHOGS-1VL)	ATCC (CCL-61)	ATCC (CCL-61)
PMID	27883890	35301123	29316330	35625909	28074024
Year	2016	2022	2018	2022	2016
Species	Cricetulus griseus	Cricetulus griseus	Cricetulus griseus	Cricetulus griseus	Cricetulus griseus
Strain	CHO-S	ExpiCHO-S	CHOZN	CHO-K1	CHO-K1
Bhk 21
GEO	Dataset 1: GSE124122
Sample ID	GSM3521196; GSM3521197; GSM3521198
Treatment	None
Cell_source	China Center for Type Culture Collection
PMID	31512107
Year
Species	Mesocricetus auratus
