# Supplementary material for: CellPalmSeq: A curated RNAseq database of palmitoylating and de-palmitoylating enzyme expression in human cell types and laboratory cell lines
Source: Front Physiol. 2023 Jan 24;14:1110550. doi: 10.3389/fphys.2023.1110550 (PMC9904442; doi:10.3389/fphys.2023.1110550)
Supplement: Supplementary file 7 [file Table1.XLSX]

## Sheet: Sheet1
Table S1 (related to Figure 3): Details of commonly used human cell lines
Cell line	Dataset on CellPalmSeq	Primary disease/cancer type	Lineage/Tissue	Morphology	Culture type	Pubmed hits (Nov2022)
HeLa	CCLE	Cervical Cancer	Cervix	Epithelial	Adherent	119310
Jurkat	CCLE	Leukemia	Blood	Lymphoblast	Suspension	20469
HL-60	CCLE	Leukemia	Blood	Lymphoblast-like	Suspension	18586
MCF-7	CCLE	Breast Cancer	Breast	Epithelial-like	Adherent	44465
Saos-2	CCLE	Bone Cancer	Bone	Epithelial	Adherent	3073
PC-3	CCLE	Prostate Cancer	Prostate	Epithelial	Adherent, can be adapted to suspension	8022
A-549	CCLE	Lung Cancer	Lung	Epithelial-like	Adherent	34503
Hep G2	CCLE	Liver Cancer	Liver	Epithelial-like	Adherent	46,211
SH-SY5Y	CCLE	Neuroblastoma	Peripheral Nervous System	Epithelial	Adherent or suspension	11,477
U2-OS	CCLE	Bone Cancer	Bone	Epithelial	Adherent	2686
IMR-32	CCLE	Neuroblastoma	Peripheral Nervous System	Fibroblast; Neuroblast	Adherent	1008
Huh7	CCLE	Liver Cancer	Liver	Epithelial-like	Adherent	6829
HCT116	CCLE	Colon/Colorectal Cancer	Colorectal	Epithelial	Adherent	17566
H-9	CMP	T-Cell Non-Hodgkin's Lymphoma	Haematopoietic and Lymphoid	Lymphoblast	Suspension	2,168
HEK-293	HPA	N/A	Embryonic kidney transformed with adenovirus	Epithelial	Adherent	78262
